# Supplementary material for: Network and Pathway-Based Integrated Analysis Identified a Novel “rs28457673–miR-15/16/195/424/497 Family–IGF1R–MAPK Signaling Pathway” Axis Associated With Post-stroke Depression
Source: Front Cell Dev Biol. 2021 Jan 26;8:622424. doi: 10.3389/fcell.2020.622424 (PMC7870784; doi:10.3389/fcell.2020.622424)
Supplement: Supplementary file 2 [file Table_2.XLSX]

## Sheet: Sheet1
Table S2. Enriched GO annotation of PSD risk genes
Category	Description	p.adj(BH)
GOTERM_CC	GO:0060205~cytoplasmic vesicle lumen	5.16463e-12
GOTERM_CC	GO:0031983~vesicle lumen	5.16463e-12
GOTERM_CC	GO:0034774~secretory granule lumen	3.89317e-11
GOTERM_BP	GO:0045834 ~positive regulation of lipid metabolic process	2.74993e-10
GOTERM_BP	GO:0048015 ~phosphatidylinositol-mediated signaling	3.62086e-10
GOTERM_BP	GO:0048017 ~inositol lipid-mediated signaling	3.62086e-10
GOTERM_BP	GO:0046889 ~positive regulation of lipid biosynthetic process	4.63828e-10
GOTERM_BP	GO:0046890 ~regulation of lipid biosynthetic process	1.55524e-09
GOTERM_BP	GO:1905952 ~regulation of lipid localization	2.83512e-09
GOTERM_CC	GO:0072562~blood microparticle	3.38997e-09
GOTERM_BP	GO:1903532 ~positive regulation of secretion by cell	5.33469e-09
GOTERM_BP	GO:0019216 ~regulation of lipid metabolic process	8.11573e-09
GOTERM_BP	GO:0043410 ~positive regulation of MAPK cascade	8.11573e-09
GOTERM_BP	GO:0051047 ~positive regulation of secretion	8.45024e-09
GOTERM_BP	GO:0006953 ~acute-phase response	8.45024e-09
GOTERM_BP	GO:0050731 ~positive regulation of peptidyl-tyrosine phosphorylation	1.01451e-08
GOTERM_BP	GO:0018108 ~peptidyl-tyrosine phosphorylation	1.62405e-08
GOTERM_BP	GO:0018212 ~peptidyl-tyrosine modification	1.62405e-08
GOTERM_BP	GO:0014065 ~phosphatidylinositol 3-kinase signaling	1.62405e-08
GOTERM_BP	GO:0062013 ~positive regulation of small molecule metabolic process	2.09669e-08
GOTERM_BP	GO:0002526 ~acute inflammatory response	4.15516e-08
GOTERM_BP	GO:0009914 ~hormone transport	6.54838e-08
GOTERM_BP	GO:0050730 ~regulation of peptidyl-tyrosine phosphorylation	1.06146e-07
GOTERM_BP	GO:0001101 ~response to acid chemical	1.10244e-07
GOTERM_BP	GO:0032368 ~regulation of lipid transport	1.30077e-07
GOTERM_BP	GO:0046883 ~regulation of hormone secretion	1.30077e-07
GOTERM_BP	GO:0014068 ~positive regulation of phosphatidylinositol 3-kinase signaling	2.06895e-07
GOTERM_BP	GO:0045598 ~regulation of fat cell differentiation	2.06895e-07
GOTERM_BP	GO:0031667 ~response to nutrient levels	2.51356e-07
GOTERM_BP	GO:0010876 ~lipid localization	2.51356e-07
GOTERM_BP	GO:0050727 ~regulation of inflammatory response	3.20065e-07
GOTERM_BP	GO:0002791 ~regulation of peptide secretion	3.38843e-07
GOTERM_BP	GO:0007584 ~response to nutrient	4.299e-07
GOTERM_BP	GO:0009991 ~response to extracellular stimulus	4.40171e-07
GOTERM_BP	GO:0050804 ~modulation of chemical synaptic transmission	4.40171e-07
GOTERM_BP	GO:0099177 ~regulation of trans-synaptic signaling	4.40171e-07
GOTERM_BP	GO:0046879 ~hormone secretion	4.44577e-07
GOTERM_BP	GO:0045444 ~fat cell differentiation	4.85141e-07
GOTERM_BP	GO:2001234 ~negative regulation of apoptotic signaling pathway	4.90131e-07
GOTERM_BP	GO:0034114 ~regulation of heterotypic cell-cell adhesion	4.98195e-07
GOTERM_BP	GO:0015850 ~organic hydroxy compound transport	5.62518e-07
GOTERM_MF	GO:0070405~ammonium ion binding	6.43737e-07
GOTERM_MF	GO:0048018~receptor ligand activity	6.46723e-07
GOTERM_BP	GO:0032770 ~positive regulation of monooxygenase activity	6.97941e-07
GOTERM_BP	GO:0043405 ~regulation of MAP kinase activity	6.97941e-07
GOTERM_BP	GO:0071902 ~positive regulation of protein serine/threonine kinase activity	6.97941e-07
GOTERM_BP	GO:0051341 ~regulation of oxidoreductase activity	7.30289e-07
GOTERM_BP	GO:0046394 ~carboxylic acid biosynthetic process	7.35774e-07
GOTERM_BP	GO:0045940 ~positive regulation of steroid metabolic process	7.35774e-07
GOTERM_BP	GO:0016053 ~organic acid biosynthetic process	7.35774e-07
GOTERM_BP	GO:0023061 ~signal release	8.3064e-07
GOTERM_MF	GO:0030545~receptor regulator activity	8.72647e-07
GOTERM_BP	GO:0006066 ~alcohol metabolic process	9.69192e-07
GOTERM_BP	GO:0032768 ~regulation of monooxygenase activity	9.69192e-07
GOTERM_BP	GO:0014823 ~response to activity	1.04341e-06
GOTERM_BP	GO:0050708 ~regulation of protein secretion	1.27376e-06
GOTERM_BP	GO:0014066 ~regulation of phosphatidylinositol 3-kinase signaling	1.27376e-06
GOTERM_BP	GO:0072593 ~reactive oxygen species metabolic process	1.70855e-06
GOTERM_BP	GO:0071900 ~regulation of protein serine/threonine kinase activity	2.02211e-06
GOTERM_BP	GO:0010827 ~regulation of glucose transmembrane transport	2.8626e-06
GOTERM_BP	GO:0070371 ~ERK1 and ERK2 cascade	2.87469e-06
GOTERM_BP	GO:0045785 ~positive regulation of cell adhesion	2.87469e-06
GOTERM_BP	GO:1901615 ~organic hydroxy compound metabolic process	2.87469e-06
GOTERM_BP	GO:0097756 ~negative regulation of blood vessel diameter	2.87469e-06
GOTERM_BP	GO:0032637 ~interleukin-8 production	3.04805e-06
GOTERM_BP	GO:0050873 ~brown fat cell differentiation	3.35028e-06
GOTERM_BP	GO:2001233 ~regulation of apoptotic signaling pathway	3.35028e-06
GOTERM_BP	GO:0097191 ~extrinsic apoptotic signaling pathway	3.67538e-06
GOTERM_BP	GO:0072330 ~monocarboxylic acid biosynthetic process	5.87352e-06
GOTERM_BP	GO:0050663 ~cytokine secretion	6.42161e-06
GOTERM_BP	GO:0060191 ~regulation of lipase activity	7.27652e-06
GOTERM_BP	GO:0062012 ~regulation of small molecule metabolic process	7.87263e-06
GOTERM_BP	GO:0006869 ~lipid transport	7.94714e-06
GOTERM_BP	GO:0090066 ~regulation of anatomical structure size	8.13371e-06
GOTERM_BP	GO:0001819 ~positive regulation of cytokine production	8.70919e-06
GOTERM_BP	GO:0031331 ~positive regulation of cellular catabolic process	9.48755e-06
GOTERM_BP	GO:0051353 ~positive regulation of oxidoreductase activity	9.48755e-06
GOTERM_BP	GO:2001237 ~negative regulation of extrinsic apoptotic signaling pathway	9.48755e-06
GOTERM_BP	GO:0032102 ~negative regulation of response to external stimulus	9.59172e-06
GOTERM_BP	GO:0050994 ~regulation of lipid catabolic process	1.01541e-05
GOTERM_BP	GO:0043406 ~positive regulation of MAP kinase activity	1.03373e-05
GOTERM_BP	GO:0001659 ~temperature homeostasis	1.19704e-05
GOTERM_CC	GO:0034364~high-density lipoprotein particle	1.27713e-05
GOTERM_BP	GO:1904659 ~glucose transmembrane transport	1.32495e-05
GOTERM_CC	GO:0031093~platelet alpha granule lumen	1.49905e-05
GOTERM_BP	GO:0060627 ~regulation of vesicle-mediated transport	1.50229e-05
GOTERM_BP	GO:0032370 ~positive regulation of lipid transport	1.50229e-05
GOTERM_BP	GO:0043270 ~positive regulation of ion transport	1.55108e-05
GOTERM_BP	GO:0008645 ~hexose transmembrane transport	1.64956e-05
GOTERM_BP	GO:0032371 ~regulation of sterol transport	1.67601e-05
GOTERM_BP	GO:0032374 ~regulation of cholesterol transport	1.67601e-05
GOTERM_BP	GO:0046324 ~regulation of glucose import	1.67601e-05
GOTERM_BP	GO:0070372 ~regulation of ERK1 and ERK2 cascade	1.67957e-05
GOTERM_BP	GO:0015749 ~monosaccharide transmembrane transport	1.72372e-05
GOTERM_BP	GO:0034113 ~heterotypic cell-cell adhesion	1.75845e-05
GOTERM_BP	GO:0034219 ~carbohydrate transmembrane transport	1.86618e-05
GOTERM_BP	GO:0009636 ~response to toxic substance	1.88461e-05
GOTERM_BP	GO:0045600 ~positive regulation of fat cell differentiation	1.99953e-05
GOTERM_BP	GO:0019915 ~lipid storage	2.1406e-05
GOTERM_BP	GO:2000377 ~regulation of reactive oxygen species metabolic process	2.22324e-05
GOTERM_BP	GO:0009896 ~positive regulation of catabolic process	2.25366e-05
GOTERM_BP	GO:0050890 ~cognition	2.25366e-05
GOTERM_BP	GO:0051235 ~maintenance of location	2.25366e-05
GOTERM_BP	GO:0071229 ~cellular response to acid chemical	2.47516e-05
GOTERM_BP	GO:0090276 ~regulation of peptide hormone secretion	2.47516e-05
GOTERM_BP	GO:0019218 ~regulation of steroid metabolic process	2.47516e-05
GOTERM_BP	GO:0050918 ~positive chemotaxis	2.47516e-05
GOTERM_BP	GO:0035296 ~regulation of tube diameter	2.5162e-05
GOTERM_BP	GO:0097746 ~regulation of blood vessel diameter	2.5162e-05
GOTERM_BP	GO:0007623 ~circadian rhythm	2.5162e-05
GOTERM_BP	GO:0050707 ~regulation of cytokine secretion	2.5162e-05
GOTERM_BP	GO:0046323 ~glucose import	2.53683e-05
GOTERM_BP	GO:0051222 ~positive regulation of protein transport	2.55563e-05
GOTERM_BP	GO:0006006 ~glucose metabolic process	2.69933e-05
GOTERM_BP	GO:0002576 ~platelet degranulation	2.73283e-05
GOTERM_BP	GO:0060193 ~positive regulation of lipase activity	2.82397e-05
GOTERM_BP	GO:0032147 ~activation of protein kinase activity	3.0259e-05
GOTERM_BP	GO:0032677 ~regulation of interleukin-8 production	3.19191e-05
GOTERM_BP	GO:0050880 ~regulation of blood vessel size	3.29589e-05
GOTERM_BP	GO:0035150 ~regulation of tube size	3.41242e-05
GOTERM_CC	GO:0034358~plasma lipoprotein particle	3.4539e-05
GOTERM_CC	GO:1990777~lipoprotein particle	3.4539e-05
GOTERM_BP	GO:0042445 ~hormone metabolic process	3.59425e-05
GOTERM_CC	GO:0032994~protein-lipid complex	3.80909e-05
GOTERM_BP	GO:0032103 ~positive regulation of response to external stimulus	3.86602e-05
GOTERM_BP	GO:0010770 ~positive regulation of cell morphogenesis involved in differentiation	3.94527e-05
GOTERM_BP	GO:0022604 ~regulation of cell morphogenesis	3.949e-05
GOTERM_CC	GO:0031091~platelet alpha granule	4.13603e-05
GOTERM_BP	GO:1905954 ~positive regulation of lipid localization	4.47145e-05
GOTERM_BP	GO:0034378 ~chylomicron assembly	4.6491e-05
GOTERM_BP	GO:1904951 ~positive regulation of establishment of protein localization	4.6491e-05
GOTERM_BP	GO:0002697 ~regulation of immune effector process	4.69673e-05
GOTERM_BP	GO:0045923 ~positive regulation of fatty acid metabolic process	4.75157e-05
GOTERM_BP	GO:0050806 ~positive regulation of synaptic transmission	4.95846e-05
GOTERM_BP	GO:0008643 ~carbohydrate transport	5.53917e-05
GOTERM_BP	GO:0033700 ~phospholipid efflux	5.97812e-05
GOTERM_BP	GO:0034372 ~very-low-density lipoprotein particle remodeling	5.97812e-05
GOTERM_BP	GO:0046886 ~positive regulation of hormone biosynthetic process	5.97812e-05
GOTERM_BP	GO:0030856 ~regulation of epithelial cell differentiation	5.97812e-05
GOTERM_BP	GO:2001236 ~regulation of extrinsic apoptotic signaling pathway	5.97812e-05
GOTERM_BP	GO:0019318 ~hexose metabolic process	6.34889e-05
GOTERM_BP	GO:0006094 ~gluconeogenesis	6.47748e-05
GOTERM_BP	GO:0033138 ~positive regulation of peptidyl-serine phosphorylation	6.47748e-05
GOTERM_BP	GO:0030072 ~peptide hormone secretion	6.55458e-05
GOTERM_BP	GO:1904035 ~regulation of epithelial cell apoptotic process	7.14739e-05
GOTERM_MF	GO:0005126~cytokine receptor binding	7.22013e-05
GOTERM_BP	GO:0042368 ~vitamin D biosynthetic process	7.44489e-05
GOTERM_BP	GO:0019319 ~hexose biosynthetic process	7.44489e-05
GOTERM_BP	GO:0001666 ~response to hypoxia	7.69026e-05
GOTERM_BP	GO:0002673 ~regulation of acute inflammatory response	7.80372e-05
GOTERM_BP	GO:0003018 ~vascular process in circulatory system	8.03044e-05
GOTERM_BP	GO:0032868 ~response to insulin	8.34998e-05
GOTERM_BP	GO:0044070 ~regulation of anion transport	8.85103e-05
GOTERM_BP	GO:0046364 ~monosaccharide biosynthetic process	8.85103e-05
GOTERM_BP	GO:1901653 ~cellular response to peptide	8.96806e-05
GOTERM_BP	GO:0050714 ~positive regulation of protein secretion	8.96806e-05
GOTERM_BP	GO:0030656 ~regulation of vitamin metabolic process	8.96806e-05
GOTERM_BP	GO:0034370 ~triglyceride-rich lipoprotein particle remodeling	8.96806e-05
GOTERM_BP	GO:0036293 ~response to decreased oxygen levels	8.96806e-05
GOTERM_BP	GO:1901652 ~response to peptide	9.18855e-05
GOTERM_BP	GO:0019217 ~regulation of fatty acid metabolic process	9.36021e-05
GOTERM_BP	GO:0010769 ~regulation of cell morphogenesis involved in differentiation	9.55983e-05
GOTERM_BP	GO:0030100 ~regulation of endocytosis	9.98492e-05
GOTERM_BP	GO:0007631 ~feeding behavior	0.000105465
GOTERM_BP	GO:0030301 ~cholesterol transport	0.000105465
GOTERM_BP	GO:0042136 ~neurotransmitter biosynthetic process	0.000105465
GOTERM_BP	GO:0032310 ~prostaglandin secretion	0.000107344
GOTERM_BP	GO:0032757 ~positive regulation of interleukin-8 production	0.000112925
GOTERM_BP	GO:2000379 ~positive regulation of reactive oxygen species metabolic process	0.000119908
GOTERM_BP	GO:0043062 ~extracellular structure organization	0.000127151
GOTERM_BP	GO:0002793 ~positive regulation of peptide secretion	0.000127151
GOTERM_BP	GO:0015732 ~prostaglandin transport	0.000127151
GOTERM_BP	GO:0032352 ~positive regulation of hormone metabolic process	0.000127151
GOTERM_BP	GO:0042362 ~fat-soluble vitamin biosynthetic process	0.000127151
GOTERM_BP	GO:0051044 ~positive regulation of membrane protein ectodomain proteolysis	0.000127151
GOTERM_BP	GO:0022407 ~regulation of cell-cell adhesion	0.000127151
GOTERM_BP	GO:0070482 ~response to oxygen levels	0.000127151
GOTERM_BP	GO:0005996 ~monosaccharide metabolic process	0.000130537
GOTERM_BP	GO:1903793 ~positive regulation of anion transport	0.000136041
GOTERM_BP	GO:0001935 ~endothelial cell proliferation	0.000147163
GOTERM_BP	GO:0015918 ~sterol transport	0.000147586
GOTERM_BP	GO:0034116 ~positive regulation of heterotypic cell-cell adhesion	0.000148191
GOTERM_BP	GO:0090335 ~regulation of brown fat cell differentiation	0.000148191
GOTERM_BP	GO:0070374 ~positive regulation of ERK1 and ERK2 cascade	0.000148191
GOTERM_BP	GO:0050999 ~regulation of nitric-oxide synthase activity	0.000154219
GOTERM_BP	GO:0048511 ~rhythmic process	0.000156777
GOTERM_CC	GO:0034361~very-low-density lipoprotein particle	0.000157126
GOTERM_CC	GO:0034385~triglyceride-rich plasma lipoprotein particle	0.000157126
GOTERM_CC	GO:0071682~endocytic vesicle lumen	0.000157126
GOTERM_BP	GO:0043434 ~response to peptide hormone	0.00015777
GOTERM_BP	GO:1904019 ~epithelial cell apoptotic process	0.000169409
GOTERM_BP	GO:0034375 ~high-density lipoprotein particle remodeling	0.000174335
GOTERM_BP	GO:0007613 ~memory	0.00017496
GOTERM_BP	GO:0016051 ~carbohydrate biosynthetic process	0.000180928
GOTERM_BP	GO:0016485 ~protein processing	0.00018107
GOTERM_BP	GO:0042304 ~regulation of fatty acid biosynthetic process	0.000185348
GOTERM_BP	GO:0071375 ~cellular response to peptide hormone stimulus	0.000187067
GOTERM_BP	GO:0032869 ~cellular response to insulin stimulus	0.000193056
GOTERM_BP	GO:0032722 ~positive regulation of chemokine production	0.000196204
GOTERM_BP	GO:0016042 ~lipid catabolic process	0.000196363
GOTERM_BP	GO:0010888 ~negative regulation of lipid storage	0.000197521
GOTERM_BP	GO:0038083 ~peptidyl-tyrosine autophosphorylation	0.000197521
GOTERM_BP	GO:0033344 ~cholesterol efflux	0.000206347
GOTERM_BP	GO:1903531 ~negative regulation of secretion by cell	0.000215423
GOTERM_BP	GO:0010518 ~positive regulation of phospholipase activity	0.000218723
GOTERM_BP	GO:0033135 ~regulation of peptidyl-serine phosphorylation	0.000218723
GOTERM_BP	GO:0006909 ~phagocytosis	0.000224163
GOTERM_BP	GO:0015711 ~organic anion transport	0.000224345
GOTERM_BP	GO:0043691 ~reverse cholesterol transport	0.000225579
GOTERM_BP	GO:2000351 ~regulation of endothelial cell apoptotic process	0.000244973
GOTERM_BP	GO:0061564 ~axon development	0.000252198
GOTERM_BP	GO:0046777 ~protein autophosphorylation	0.000256861
GOTERM_BP	GO:1905953 ~negative regulation of lipid localization	0.000256861
GOTERM_BP	GO:0045723 ~positive regulation of fatty acid biosynthetic process	0.000256861
GOTERM_BP	GO:0045821 ~positive regulation of glycolytic process	0.000256861
GOTERM_BP	GO:0007568 ~aging	0.000260951
GOTERM_BP	GO:0046887 ~positive regulation of hormone secretion	0.000260951
GOTERM_BP	GO:0050671 ~positive regulation of lymphocyte proliferation	0.000260951
GOTERM_BP	GO:0032946 ~positive regulation of mononuclear cell proliferation	0.000269849
GOTERM_BP	GO:0001505 ~regulation of neurotransmitter levels	0.0002724
GOTERM_BP	GO:0008202 ~steroid metabolic process	0.0002724
GOTERM_BP	GO:0010829 ~negative regulation of glucose transmembrane transport	0.000286103
GOTERM_BP	GO:0010893 ~positive regulation of steroid biosynthetic process	0.000286103
GOTERM_BP	GO:0051043 ~regulation of membrane protein ectodomain proteolysis	0.000286103
GOTERM_BP	GO:0015914 ~phospholipid transport	0.00031423
GOTERM_BP	GO:0050715 ~positive regulation of cytokine secretion	0.000316876
GOTERM_BP	GO:0055088 ~lipid homeostasis	0.000316876
GOTERM_BP	GO:0009110 ~vitamin biosynthetic process	0.000316876
GOTERM_BP	GO:0030813 ~positive regulation of nucleotide catabolic process	0.000316876
GOTERM_BP	GO:0042359 ~vitamin D metabolic process	0.000316876
GOTERM_BP	GO:0042744 ~hydrogen peroxide catabolic process	0.000316876
GOTERM_BP	GO:0050995 ~negative regulation of lipid catabolic process	0.000316876
GOTERM_BP	GO:0051197 ~positive regulation of coenzyme metabolic process	0.000316876
GOTERM_BP	GO:0072577 ~endothelial cell apoptotic process	0.000320319
GOTERM_BP	GO:0070665 ~positive regulation of leukocyte proliferation	0.000336391
GOTERM_BP	GO:0010517 ~regulation of phospholipase activity	0.000337208
GOTERM_MF	GO:0005179~hormone activity	0.000339576
GOTERM_BP	GO:0051048 ~negative regulation of secretion	0.000344939
GOTERM_BP	GO:0042531 ~positive regulation of tyrosine phosphorylation of STAT protein	0.00035332
GOTERM_BP	GO:0032098 ~regulation of appetite	0.00035332
GOTERM_BP	GO:0006631 ~fatty acid metabolic process	0.00035332
GOTERM_BP	GO:0050805 ~negative regulation of synaptic transmission	0.000371067
GOTERM_BP	GO:0048871 ~multicellular organismal homeostasis	0.000371085
GOTERM_BP	GO:0051384 ~response to glucocorticoid	0.000386894
GOTERM_BP	GO:0050996 ~positive regulation of lipid catabolic process	0.000394795
GOTERM_BP	GO:0045807 ~positive regulation of endocytosis	0.000410679
GOTERM_BP	GO:0098542 ~defense response to other organism	0.000416946
GOTERM_BP	GO:0002792 ~negative regulation of peptide secretion	0.000421123
GOTERM_BP	GO:0034637 ~cellular carbohydrate biosynthetic process	0.000424941
GOTERM_BP	GO:0042310 ~vasoconstriction	0.000424941
GOTERM_BP	GO:0045672 ~positive regulation of osteoclast differentiation	0.000435619
GOTERM_BP	GO:0051604 ~protein maturation	0.000435619
GOTERM_BP	GO:0006633 ~fatty acid biosynthetic process	0.000440693
GOTERM_BP	GO:0050772 ~positive regulation of axonogenesis	0.000441445
GOTERM_BP	GO:0042133 ~neurotransmitter metabolic process	0.000449779
GOTERM_BP	GO:0046165 ~alcohol biosynthetic process	0.000449779
GOTERM_BP	GO:1901617 ~organic hydroxy compound biosynthetic process	0.000454904
GOTERM_BP	GO:0002694 ~regulation of leukocyte activation	0.000466913
GOTERM_BP	GO:0034377 ~plasma lipoprotein particle assembly	0.000475891
GOTERM_BP	GO:0060291 ~long-term synaptic potentiation	0.000479596
GOTERM_BP	GO:0042742 ~defense response to bacterium	0.000490404
GOTERM_BP	GO:0007611 ~learning or memory	0.000511005
GOTERM_BP	GO:0048667 ~cell morphogenesis involved in neuron differentiation	0.000512551
GOTERM_BP	GO:0046885 ~regulation of hormone biosynthetic process	0.000521884
GOTERM_BP	GO:0150076 ~neuroinflammatory response	0.000521884
GOTERM_BP	GO:0022409 ~positive regulation of cell-cell adhesion	0.000549732
GOTERM_BP	GO:0034367 ~protein-containing complex remodeling	0.000571294
GOTERM_BP	GO:0034368 ~protein-lipid complex remodeling	0.000571294
GOTERM_BP	GO:0034369 ~plasma lipoprotein particle remodeling	0.000571294
GOTERM_BP	GO:1902932 ~positive regulation of alcohol biosynthetic process	0.000571294
GOTERM_BP	GO:0031960 ~response to corticosteroid	0.000579227
GOTERM_BP	GO:1903555 ~regulation of tumor necrosis factor superfamily cytokine production	0.000579227
GOTERM_BP	GO:0032642 ~regulation of chemokine production	0.000586234
GOTERM_BP	GO:0042509 ~regulation of tyrosine phosphorylation of STAT protein	0.000586234
GOTERM_BP	GO:0051091 ~positive regulation of DNA-binding transcription factor activity	0.000604772
GOTERM_BP	GO:0051251 ~positive regulation of lymphocyte activation	0.00061553
GOTERM_BP	GO:0007260 ~tyrosine phosphorylation of STAT protein	0.000670571
GOTERM_BP	GO:0071706 ~tumor necrosis factor superfamily cytokine production	0.000673292
GOTERM_BP	GO:0046486 ~glycerolipid metabolic process	0.000673292
GOTERM_BP	GO:0007202 ~activation of phospholipase C activity	0.000673292
GOTERM_BP	GO:0051194 ~positive regulation of cofactor metabolic process	0.000673292
GOTERM_BP	GO:0065005 ~protein-lipid complex assembly	0.000673292
GOTERM_BP	GO:0002718 ~regulation of cytokine production involved in immune response	0.00068464
GOTERM_BP	GO:0008625 ~extrinsic apoptotic signaling pathway via death domain receptors	0.00068464
GOTERM_MF	GO:0005158~insulin receptor binding	0.000692784
GOTERM_BP	GO:0045927 ~positive regulation of growth	0.000704207
GOTERM_BP	GO:0043491 ~protein kinase B signaling	0.000730199
GOTERM_BP	GO:0002675 ~positive regulation of acute inflammatory response	0.000730199
GOTERM_BP	GO:0046427 ~positive regulation of JAK-STAT cascade	0.000740134
GOTERM_BP	GO:0007409 ~axonogenesis	0.000740134
GOTERM_BP	GO:0032602 ~chemokine production	0.000769179
GOTERM_BP	GO:1900745 ~positive regulation of p38MAPK cascade	0.000783825
GOTERM_BP	GO:1901099 ~negative regulation of signal transduction in absence of ligand	0.000783825
GOTERM_BP	GO:2001171 ~positive regulation of ATP biosynthetic process	0.000783825
GOTERM_BP	GO:2001240 ~negative regulation of extrinsic apoptotic signaling pathway in absence of ligand	0.000783825
GOTERM_BP	GO:0051249 ~regulation of lymphocyte activation	0.000816883
GOTERM_BP	GO:0001936 ~regulation of endothelial cell proliferation	0.000816883
GOTERM_BP	GO:0050728 ~negative regulation of inflammatory response	0.000816883
GOTERM_BP	GO:1904894 ~positive regulation of STAT cascade	0.000817295
GOTERM_BP	GO:0006959 ~humoral immune response	0.000820013
GOTERM_BP	GO:0048011 ~neurotrophin TRK receptor signaling pathway	0.0008393
GOTERM_BP	GO:2000352 ~negative regulation of endothelial cell apoptotic process	0.0008393
GOTERM_BP	GO:0070613 ~regulation of protein processing	0.000871522
GOTERM_BP	GO:0050764 ~regulation of phagocytosis	0.000876403
GOTERM_BP	GO:0001523 ~retinoid metabolic process	0.000907235
GOTERM_BP	GO:0045833 ~negative regulation of lipid metabolic process	0.000907235
GOTERM_BP	GO:1903317 ~regulation of protein maturation	0.000907235
GOTERM_BP	GO:0042063 ~gliogenesis	0.000950879
GOTERM_BP	GO:0010565 ~regulation of cellular ketone metabolic process	0.00097599
GOTERM_BP	GO:0009895 ~negative regulation of catabolic process	0.00100008
GOTERM_BP	GO:0015748 ~organophosphate ester transport	0.00100601
GOTERM_BP	GO:0022600 ~digestive system process	0.00100601
GOTERM_BP	GO:0043255 ~regulation of carbohydrate biosynthetic process	0.00100601
GOTERM_BP	GO:0033273 ~response to vitamin	0.00103719
GOTERM_BP	GO:0050810 ~regulation of steroid biosynthetic process	0.00103719
GOTERM_BP	GO:0044058 ~regulation of digestive system process	0.00103719
GOTERM_BP	GO:0060251 ~regulation of glial cell proliferation	0.00103719
GOTERM_BP	GO:0048639 ~positive regulation of developmental growth	0.00107812
GOTERM_BP	GO:0050673 ~epithelial cell proliferation	0.00108859
GOTERM_BP	GO:0016101 ~diterpenoid metabolic process	0.00110622
GOTERM_BP	GO:0120162 ~positive regulation of cold-induced thermogenesis	0.00110622
GOTERM_BP	GO:0046326 ~positive regulation of glucose import	0.001108
GOTERM_BP	GO:0098869 ~cellular oxidant detoxification	0.00118894
GOTERM_BP	GO:0007210 ~serotonin receptor signaling pathway	0.00118894
GOTERM_BP	GO:0032350 ~regulation of hormone metabolic process	0.00118894
GOTERM_BP	GO:0006898 ~receptor-mediated endocytosis	0.00120628
GOTERM_BP	GO:0051224 ~negative regulation of protein transport	0.0012173
GOTERM_BP	GO:0002367 ~cytokine production involved in immune response	0.00125999
GOTERM_BP	GO:1903426 ~regulation of reactive oxygen species biosynthetic process	0.00125999
GOTERM_BP	GO:0038179 ~neurotrophin signaling pathway	0.00126493
GOTERM_BP	GO:0002696 ~positive regulation of leukocyte activation	0.00127532
GOTERM_BP	GO:0097006 ~regulation of plasma lipoprotein particle levels	0.00129631
GOTERM_BP	GO:1904950 ~negative regulation of establishment of protein localization	0.00131677
GOTERM_BP	GO:0006509 ~membrane protein ectodomain proteolysis	0.00133488
GOTERM_BP	GO:0030810 ~positive regulation of nucleotide biosynthetic process	0.00133488
GOTERM_BP	GO:0031952 ~regulation of protein autophosphorylation	0.00133488
GOTERM_BP	GO:1900373 ~positive regulation of purine nucleotide biosynthetic process	0.00133488
GOTERM_BP	GO:0090184 ~positive regulation of kidney development	0.00142857
GOTERM_BP	GO:1903580 ~positive regulation of ATP metabolic process	0.00142857
GOTERM_BP	GO:0006109 ~regulation of carbohydrate metabolic process	0.00145115
GOTERM_BP	GO:0006721 ~terpenoid metabolic process	0.00145698
GOTERM_BP	GO:0043200 ~response to amino acid	0.00145698
GOTERM_BP	GO:0034764 ~positive regulation of transmembrane transport	0.00146729
GOTERM_BP	GO:0050670 ~regulation of lymphocyte proliferation	0.00146729
GOTERM_BP	GO:1990748 ~cellular detoxification	0.00148454
GOTERM_BP	GO:0032944 ~regulation of mononuclear cell proliferation	0.00148454
GOTERM_BP	GO:0010863 ~positive regulation of phospholipase C activity	0.00148454
GOTERM_BP	GO:0017001 ~antibiotic catabolic process	0.00148454
GOTERM_BP	GO:0032309 ~icosanoid secretion	0.00148454
GOTERM_BP	GO:0045429 ~positive regulation of nitric oxide biosynthetic process	0.00148454
GOTERM_CC	GO:0031012~extracellular matrix	0.00148705
GOTERM_BP	GO:0050769 ~positive regulation of neurogenesis	0.00149573
GOTERM_BP	GO:0002573 ~myeloid leukocyte differentiation	0.00149573
GOTERM_BP	GO:0010810 ~regulation of cell-substrate adhesion	0.00149573
GOTERM_BP	GO:0032612 ~interleukin-1 production	0.00150955
GOTERM_BP	GO:0050867 ~positive regulation of cell activation	0.00151036
GOTERM_BP	GO:0045766 ~positive regulation of angiogenesis	0.00152824
GOTERM_BP	GO:0006775 ~fat-soluble vitamin metabolic process	0.00152824
GOTERM_BP	GO:0010828 ~positive regulation of glucose transmembrane transport	0.00152824
GOTERM_BP	GO:0010883 ~regulation of lipid storage	0.00152824
GOTERM_BP	GO:0044060 ~regulation of endocrine process	0.00152824
GOTERM_BP	GO:0071715 ~icosanoid transport	0.00152824
GOTERM_BP	GO:1901571 ~fatty acid derivative transport	0.00152824
GOTERM_BP	GO:1904407 ~positive regulation of nitric oxide metabolic process	0.00152824
GOTERM_BP	GO:2001239 ~regulation of extrinsic apoptotic signaling pathway in absence of ligand	0.00152824
GOTERM_BP	GO:0006096 ~glycolytic process	0.00156381
GOTERM_BP	GO:0010811 ~positive regulation of cell-substrate adhesion	0.00156381
GOTERM_BP	GO:0048638 ~regulation of developmental growth	0.00160443
GOTERM_BP	GO:0006757 ~ATP generation from ADP	0.00160443
GOTERM_BP	GO:0021782 ~glial cell development	0.00160443
GOTERM_BP	GO:0071827 ~plasma lipoprotein particle organization	0.00160443
GOTERM_BP	GO:1900274 ~regulation of phospholipase C activity	0.00160443
GOTERM_MF	GO:0005125~cytokine activity	0.00163719
GOTERM_MF	GO:0042056~chemoattractant activity	0.00163719
GOTERM_BP	GO:0050900 ~leukocyte migration	0.00165138
GOTERM_BP	GO:0007159 ~leukocyte cell-cell adhesion	0.00166574
GOTERM_BP	GO:0010906 ~regulation of glucose metabolic process	0.00168531
GOTERM_BP	GO:0046717 ~acid secretion	0.00168531
GOTERM_BP	GO:0098754 ~detoxification	0.00168531
GOTERM_BP	GO:0072604 ~interleukin-6 secretion	0.00168705
GOTERM_BP	GO:0042866 ~pyruvate biosynthetic process	0.00172864
GOTERM_BP	GO:0051193 ~regulation of cofactor metabolic process	0.00172864
GOTERM_BP	GO:0010001 ~glial cell differentiation	0.00177167
GOTERM_BP	GO:0006111 ~regulation of gluconeogenesis	0.00177167
GOTERM_BP	GO:0060986 ~endocrine hormone secretion	0.00177167
GOTERM_BP	GO:1904036 ~negative regulation of epithelial cell apoptotic process	0.00177167
GOTERM_BP	GO:0010038 ~response to metal ion	0.00180984
GOTERM_BP	GO:0070663 ~regulation of leukocyte proliferation	0.00182001
GOTERM_BP	GO:1903039 ~positive regulation of leukocyte cell-cell adhesion	0.00182001
GOTERM_BP	GO:0002761 ~regulation of myeloid leukocyte differentiation	0.00185828
GOTERM_BP	GO:0042743 ~hydrogen peroxide metabolic process	0.00185828
GOTERM_BP	GO:1900744 ~regulation of p38MAPK cascade	0.00185828
GOTERM_BP	GO:0045840 ~positive regulation of mitotic nuclear division	0.00196189
GOTERM_BP	GO:0071825 ~protein-lipid complex subunit organization	0.00196189
GOTERM_BP	GO:1903727 ~positive regulation of phospholipid metabolic process	0.00196189
GOTERM_BP	GO:0043312 ~neutrophil degranulation	0.00196189
GOTERM_BP	GO:0046425 ~regulation of JAK-STAT cascade	0.00201815
GOTERM_BP	GO:0032872 ~regulation of stress-activated MAPK cascade	0.00201815
GOTERM_BP	GO:0002283 ~neutrophil activation involved in immune response	0.0020204
GOTERM_BP	GO:0045981 ~positive regulation of nucleotide metabolic process	0.00202071
GOTERM_BP	GO:1900544 ~positive regulation of purine nucleotide metabolic process	0.00202071
GOTERM_BP	GO:0006720 ~isoprenoid metabolic process	0.00202071
GOTERM_BP	GO:0046031 ~ADP metabolic process	0.00202071
GOTERM_BP	GO:0070302 ~regulation of stress-activated protein kinase signaling cascade	0.00202071
GOTERM_BP	GO:0001660 ~fever generation	0.00202071
GOTERM_BP	GO:0008343 ~adult feeding behavior	0.00202071
GOTERM_BP	GO:0010739 ~positive regulation of protein kinase A signaling	0.00202071
GOTERM_BP	GO:0010749 ~regulation of nitric oxide mediated signal transduction	0.00202071
GOTERM_BP	GO:0031652 ~positive regulation of heat generation	0.00202071
GOTERM_BP	GO:0032308 ~positive regulation of prostaglandin secretion	0.00202071
GOTERM_BP	GO:0045080 ~positive regulation of chemokine biosynthetic process	0.00202071
GOTERM_BP	GO:0051006 ~positive regulation of lipoprotein lipase activity	0.00202071
GOTERM_BP	GO:0051593 ~response to folic acid	0.00202071
GOTERM_BP	GO:0060352 ~cell adhesion molecule production	0.00202071
GOTERM_BP	GO:0071639 ~positive regulation of monocyte chemotactic protein-1 production	0.00202071
GOTERM_BP	GO:0090336 ~positive regulation of brown fat cell differentiation	0.00202071
GOTERM_BP	GO:1903409 ~reactive oxygen species biosynthetic process	0.00204152
GOTERM_BP	GO:0009743 ~response to carbohydrate	0.00206606
GOTERM_BP	GO:0046434 ~organophosphate catabolic process	0.00206606
GOTERM_BP	GO:0014009 ~glial cell proliferation	0.00206606
GOTERM_BP	GO:0051187 ~cofactor catabolic process	0.00206606
GOTERM_BP	GO:0055081 ~anion homeostasis	0.00206606
GOTERM_BP	GO:0002446 ~neutrophil mediated immunity	0.00216814
GOTERM_BP	GO:0042119 ~neutrophil activation	0.00216814
GOTERM_BP	GO:0046579 ~positive regulation of Ras protein signal transduction	0.00216938
GOTERM_BP	GO:0150077 ~regulation of neuroinflammatory response	0.00216938
GOTERM_CC	GO:1904813~ficolin-1-rich granule lumen	0.00222145
GOTERM_BP	GO:0043954 ~cellular component maintenance	0.0022922
GOTERM_BP	GO:0045471 ~response to ethanol	0.00231422
GOTERM_BP	GO:0018105 ~peptidyl-serine phosphorylation	0.00232954
GOTERM_BP	GO:0008286 ~insulin receptor signaling pathway	0.00232954
GOTERM_BP	GO:0045995 ~regulation of embryonic development	0.00232954
GOTERM_BP	GO:1904018 ~positive regulation of vasculature development	0.00232954
GOTERM_BP	GO:0019932 ~second-messenger-mediated signaling	0.00232954
GOTERM_BP	GO:0010896 ~regulation of triglyceride catabolic process	0.00232954
GOTERM_BP	GO:0032306 ~regulation of prostaglandin secretion	0.00232954
GOTERM_BP	GO:0034115 ~negative regulation of heterotypic cell-cell adhesion	0.00232954
GOTERM_BP	GO:0061365 ~positive regulation of triglyceride lipase activity	0.00232954
GOTERM_BP	GO:0070587 ~regulation of cell-cell adhesion involved in gastrulation	0.00232954
GOTERM_BP	GO:0071679 ~commissural neuron axon guidance	0.00232954
GOTERM_BP	GO:0019229 ~regulation of vasoconstriction	0.00234414
GOTERM_BP	GO:0038066 ~p38MAPK cascade	0.00234414
GOTERM_BP	GO:0006165 ~nucleoside diphosphate phosphorylation	0.00236258
GOTERM_BP	GO:0051588 ~regulation of neurotransmitter transport	0.00236258
GOTERM_BP	GO:1904892 ~regulation of STAT cascade	0.00236258
GOTERM_BP	GO:0006766 ~vitamin metabolic process	0.00242706
GOTERM_BP	GO:0002763 ~positive regulation of myeloid leukocyte differentiation	0.00244816
GOTERM_BP	GO:0046939 ~nucleotide phosphorylation	0.00248685
GOTERM_BP	GO:0031348 ~negative regulation of defense response	0.00250641
GOTERM_BP	GO:0007586 ~digestion	0.00254756
GOTERM_BP	GO:0031663 ~lipopolysaccharide-mediated signaling pathway	0.00256039
GOTERM_MF	GO:0042165~neurotransmitter binding	0.00257715
GOTERM_BP	GO:0050678 ~regulation of epithelial cell proliferation	0.00257888
GOTERM_BP	GO:0031334 ~positive regulation of protein complex assembly	0.00258025
GOTERM_BP	GO:0009135 ~purine nucleoside diphosphate metabolic process	0.00259108
GOTERM_BP	GO:0009179 ~purine ribonucleoside diphosphate metabolic process	0.00259108
GOTERM_BP	GO:0042180 ~cellular ketone metabolic process	0.00262097
GOTERM_BP	GO:0097237 ~cellular response to toxic substance	0.00262097
GOTERM_BP	GO:0033619 ~membrane protein proteolysis	0.00262097
GOTERM_BP	GO:0010872 ~regulation of cholesterol esterification	0.00262097
GOTERM_BP	GO:0031650 ~regulation of heat generation	0.00262097
GOTERM_BP	GO:0033197 ~response to vitamin E	0.00262097
GOTERM_BP	GO:0045410 ~positive regulation of interleukin-6 biosynthetic process	0.00262097
GOTERM_BP	GO:0070586 ~cell-cell adhesion involved in gastrulation	0.00262097
GOTERM_BP	GO:0071073 ~positive regulation of phospholipid biosynthetic process	0.00262097
GOTERM_BP	GO:1901550 ~regulation of endothelial cell development	0.00262097
GOTERM_BP	GO:1903140 ~regulation of establishment of endothelial barrier	0.00262097
GOTERM_BP	GO:2000341 ~regulation of chemokine (C-X-C motif) ligand 2 production	0.00262097
GOTERM_BP	GO:0002920 ~regulation of humoral immune response	0.00265554
GOTERM_BP	GO:0009185 ~ribonucleoside diphosphate metabolic process	0.00265554
GOTERM_BP	GO:0032890 ~regulation of organic acid transport	0.00269769
GOTERM_BP	GO:0046686 ~response to cadmium ion	0.00269769
GOTERM_BP	GO:0060688 ~regulation of morphogenesis of a branching structure	0.00269769
GOTERM_BP	GO:0090183 ~regulation of kidney development	0.00269769
GOTERM_BP	GO:1903428 ~positive regulation of reactive oxygen species biosynthetic process	0.00269769
GOTERM_BP	GO:0046651 ~lymphocyte proliferation	0.00269769
GOTERM_BP	GO:0030534 ~adult behavior	0.00275782
GOTERM_BP	GO:0050709 ~negative regulation of protein secretion	0.00275782
GOTERM_BP	GO:0032943 ~mononuclear cell proliferation	0.00278137
GOTERM_BP	GO:0046626 ~regulation of insulin receptor signaling pathway	0.00280371
GOTERM_BP	GO:0051057 ~positive regulation of small GTPase mediated signal transduction	0.00280371
GOTERM_BP	GO:0002700 ~regulation of production of molecular mediator of immune response	0.00280371
GOTERM_BP	GO:0010675 ~regulation of cellular carbohydrate metabolic process	0.00280371
GOTERM_BP	GO:0045765 ~regulation of angiogenesis	0.00292354
GOTERM_BP	GO:0061900 ~glial cell activation	0.00292354
GOTERM_BP	GO:0007259 ~JAK-STAT cascade	0.00293451
GOTERM_BP	GO:0072073 ~kidney epithelium development	0.00293451
GOTERM_BP	GO:0007320 ~insemination	0.00293992
GOTERM_BP	GO:0010745 ~negative regulation of macrophage derived foam cell differentiation	0.00293992
GOTERM_BP	GO:0030299 ~intestinal cholesterol absorption	0.00293992
GOTERM_BP	GO:0045073 ~regulation of chemokine biosynthetic process	0.00293992
GOTERM_BP	GO:0018209 ~peptidyl-serine modification	0.00300642
GOTERM_BP	GO:0046824 ~positive regulation of nucleocytoplasmic transport	0.00300642
GOTERM_BP	GO:0050766 ~positive regulation of phagocytosis	0.00300642
GOTERM_BP	GO:0051785 ~positive regulation of nuclear division	0.00300642
GOTERM_BP	GO:0019359 ~nicotinamide nucleotide biosynthetic process	0.00303014
GOTERM_BP	GO:0019363 ~pyridine nucleotide biosynthetic process	0.00303014
GOTERM_BP	GO:0060326 ~cell chemotaxis	0.0030328
GOTERM_CC	GO:0042627~chylomicron	0.00304405
GOTERM_BP	GO:0008203 ~cholesterol metabolic process	0.00308516
GOTERM_BP	GO:0106106 ~cold-induced thermogenesis	0.00308516
GOTERM_BP	GO:0120161 ~regulation of cold-induced thermogenesis	0.00308516
GOTERM_BP	GO:0010803 ~regulation of tumor necrosis factor-mediated signaling pathway	0.00309682
GOTERM_BP	GO:0043388 ~positive regulation of DNA binding	0.00309682
GOTERM_BP	GO:0046888 ~negative regulation of hormone secretion	0.00309682
GOTERM_BP	GO:0044262 ~cellular carbohydrate metabolic process	0.00315266
GOTERM_BP	GO:0072525 ~pyridine-containing compound biosynthetic process	0.00321686
GOTERM_BP	GO:0038034 ~signal transduction in absence of ligand	0.00322134
GOTERM_BP	GO:0097192 ~extrinsic apoptotic signaling pathway in absence of ligand	0.00322134
GOTERM_BP	GO:0050808 ~synapse organization	0.00322275
GOTERM_BP	GO:0042033 ~chemokine biosynthetic process	0.00326332
GOTERM_BP	GO:0050755 ~chemokine metabolic process	0.00326332
GOTERM_BP	GO:0071801 ~regulation of podosome assembly	0.00326332
GOTERM_BP	GO:0072216 ~positive regulation of metanephros development	0.00326332
GOTERM_BP	GO:0072567 ~chemokine (C-X-C motif) ligand 2 production	0.00326332
GOTERM_BP	GO:0000187 ~activation of MAPK activity	0.00331115
GOTERM_BP	GO:0006090 ~pyruvate metabolic process	0.00331115
GOTERM_BP	GO:1902652 ~secondary alcohol metabolic process	0.00331115
GOTERM_BP	GO:0050770 ~regulation of axonogenesis	0.0033896
GOTERM_BP	GO:0045670 ~regulation of osteoclast differentiation	0.00345689
GOTERM_BP	GO:0051092 ~positive regulation of NF-kappaB transcription factor activity	0.00346228
GOTERM_BP	GO:0006644 ~phospholipid metabolic process	0.00349402
GOTERM_BP	GO:0006754 ~ATP biosynthetic process	0.00352884
GOTERM_BP	GO:0097696 ~STAT cascade	0.00352884
GOTERM_BP	GO:0006801 ~superoxide metabolic process	0.00355983
GOTERM_BP	GO:0030858 ~positive regulation of epithelial cell differentiation	0.00355983
GOTERM_BP	GO:0045428 ~regulation of nitric oxide biosynthetic process	0.00355983
GOTERM_BP	GO:0071300 ~cellular response to retinoic acid	0.00355983
GOTERM_BP	GO:0032680 ~regulation of tumor necrosis factor production	0.0035748
GOTERM_BP	GO:0072376 ~protein activation cascade	0.0035748
GOTERM_CC	GO:0062023~collagen-containing extracellular matrix	0.00358983
GOTERM_BP	GO:0030730 ~sequestering of triglyceride	0.00361153
GOTERM_BP	GO:0043931 ~ossification involved in bone maturation	0.00361153
GOTERM_BP	GO:0055089 ~fatty acid homeostasis	0.00361153
GOTERM_BP	GO:0098856 ~intestinal lipid absorption	0.00361153
GOTERM_BP	GO:2001028 ~positive regulation of endothelial cell chemotaxis	0.00361153
GOTERM_BP	GO:1990845 ~adaptive thermogenesis	0.00362121
GOTERM_BP	GO:0015844 ~monoamine transport	0.0036498
GOTERM_BP	GO:1900076 ~regulation of cellular response to insulin stimulus	0.0036498
GOTERM_BP	GO:0043900 ~regulation of multi-organism process	0.00365019
GOTERM_BP	GO:0009132 ~nucleoside diphosphate metabolic process	0.0036752
GOTERM_BP	GO:0050729 ~positive regulation of inflammatory response	0.0036752
GOTERM_BP	GO:0043254 ~regulation of protein complex assembly	0.00367563
GOTERM_CC	GO:0034362~low-density lipoprotein particle	0.00371853
GOTERM_BP	GO:0070661 ~leukocyte proliferation	0.00372277
GOTERM_BP	GO:0051403 ~stress-activated MAPK cascade	0.00377789
GOTERM_BP	GO:0016125 ~sterol metabolic process	0.00381369
GOTERM_BP	GO:0032640 ~tumor necrosis factor production	0.00381369
GOTERM_BP	GO:0032874 ~positive regulation of stress-activated MAPK cascade	0.00381369
GOTERM_BP	GO:0070304 ~positive regulation of stress-activated protein kinase signaling cascade	0.0038915
GOTERM_BP	GO:0002739 ~regulation of cytokine secretion involved in immune response	0.0038915
GOTERM_BP	GO:0006957 ~complement activation, alternative pathway	0.0038915
GOTERM_BP	GO:0010875 ~positive regulation of cholesterol efflux	0.0038915
GOTERM_BP	GO:0031649 ~heat generation	0.0038915
GOTERM_BP	GO:0032225 ~regulation of synaptic transmission, dopaminergic	0.0038915
GOTERM_BP	GO:0032305 ~positive regulation of icosanoid secretion	0.0038915
GOTERM_BP	GO:0034433 ~steroid esterification	0.0038915
GOTERM_BP	GO:0034434 ~sterol esterification	0.0038915
GOTERM_BP	GO:0034435 ~cholesterol esterification	0.0038915
GOTERM_BP	GO:0045721 ~negative regulation of gluconeogenesis	0.0038915
GOTERM_BP	GO:0045725 ~positive regulation of glycogen biosynthetic process	0.0038915
GOTERM_BP	GO:0046325 ~negative regulation of glucose import	0.0038915
GOTERM_BP	GO:0070293 ~renal absorption	0.0038915
GOTERM_BP	GO:0070886 ~positive regulation of calcineurin-NFAT signaling cascade	0.0038915
GOTERM_BP	GO:0071605 ~monocyte chemotactic protein-1 production	0.0038915
GOTERM_BP	GO:0071637 ~regulation of monocyte chemotactic protein-1 production	0.0038915
GOTERM_BP	GO:0106058 ~positive regulation of calcineurin-mediated signaling	0.0038915
GOTERM_BP	GO:0007422 ~peripheral nervous system development	0.0039404
GOTERM_BP	GO:0009206 ~purine ribonucleoside triphosphate biosynthetic process	0.00403934
GOTERM_BP	GO:0031098 ~stress-activated protein kinase signaling cascade	0.0040489
GOTERM_BP	GO:0034381 ~plasma lipoprotein particle clearance	0.00408646
GOTERM_BP	GO:0009145 ~purine nucleoside triphosphate biosynthetic process	0.00411206
GOTERM_BP	GO:0051952 ~regulation of amine transport	0.00424071
GOTERM_BP	GO:1901342 ~regulation of vasculature development	0.00424071
GOTERM_BP	GO:0006071 ~glycerol metabolic process	0.00431494
GOTERM_BP	GO:0034384 ~high-density lipoprotein particle clearance	0.00431494
GOTERM_BP	GO:0044241 ~lipid digestion	0.00431494
GOTERM_BP	GO:0070875 ~positive regulation of glycogen metabolic process	0.00431494
GOTERM_BP	GO:0002532 ~production of molecular mediator involved in inflammatory response	0.0043713
GOTERM_BP	GO:0051090 ~regulation of DNA-binding transcription factor activity	0.00440308
GOTERM_BP	GO:0009201 ~ribonucleoside triphosphate biosynthetic process	0.00443454
GOTERM_BP	GO:0030307 ~positive regulation of cell growth	0.0046304
GOTERM_BP	GO:1900182 ~positive regulation of protein localization to nucleus	0.0046948
GOTERM_BP	GO:0051480 ~regulation of cytosolic calcium ion concentration	0.0046948
GOTERM_BP	GO:0001818 ~negative regulation of cytokine production	0.0047591
GOTERM_BP	GO:0070977 ~bone maturation	0.00475963
GOTERM_BP	GO:0071800 ~podosome assembly	0.00475963
GOTERM_BP	GO:2000193 ~positive regulation of fatty acid transport	0.00475963
GOTERM_BP	GO:0006110 ~regulation of glycolytic process	0.0048339
GOTERM_BP	GO:0008217 ~regulation of blood pressure	0.00485227
GOTERM_BP	GO:0009166 ~nucleotide catabolic process	0.00485227
GOTERM_BP	GO:0048167 ~regulation of synaptic plasticity	0.00485227
GOTERM_BP	GO:0050796 ~regulation of insulin secretion	0.00485227
GOTERM_BP	GO:0001959 ~regulation of cytokine-mediated signaling pathway	0.00495075
GOTERM_BP	GO:0006809 ~nitric oxide biosynthetic process	0.00495262
GOTERM_BP	GO:0015837 ~amine transport	0.00495262
GOTERM_BP	GO:0021954 ~central nervous system neuron development	0.00495262
GOTERM_MF	GO:0004714~transmembrane receptor protein tyrosine kinase activity	0.00495788
GOTERM_MF	GO:0002020~protease binding	0.00495788
GOTERM_MF	GO:0004993~G protein-coupled serotonin receptor activity	0.00495788
GOTERM_MF	GO:0099589~serotonin receptor activity	0.00495788
GOTERM_BP	GO:0006979 ~response to oxidative stress	0.00497411
GOTERM_BP	GO:0032496 ~response to lipopolysaccharide	0.00500091
GOTERM_BP	GO:1903037 ~regulation of leukocyte cell-cell adhesion	0.00500091
GOTERM_BP	GO:0042110 ~T cell activation	0.00500596
GOTERM_BP	GO:0048660 ~regulation of smooth muscle cell proliferation	0.00507529
GOTERM_BP	GO:0030811 ~regulation of nucleotide catabolic process	0.00507529
GOTERM_BP	GO:0048708 ~astrocyte differentiation	0.00507529
GOTERM_BP	GO:0001667 ~ameboidal-type cell migration	0.00507529
GOTERM_BP	GO:0002922 ~positive regulation of humoral immune response	0.00507529
GOTERM_BP	GO:0010738 ~regulation of protein kinase A signaling	0.00507529
GOTERM_BP	GO:0030949 ~positive regulation of vascular endothelial growth factor receptor signaling pathway	0.00507529
GOTERM_BP	GO:0032095 ~regulation of response to food	0.00507529
GOTERM_BP	GO:0032303 ~regulation of icosanoid secretion	0.00507529
GOTERM_BP	GO:0060252 ~positive regulation of glial cell proliferation	0.00507529
GOTERM_BP	GO:0071071 ~regulation of phospholipid biosynthetic process	0.00507529
GOTERM_BP	GO:0090190 ~positive regulation of branching involved in ureteric bud morphogenesis	0.00507529
GOTERM_BP	GO:2000696 ~regulation of epithelial cell differentiation involved in kidney development	0.00507529
GOTERM_BP	GO:0010634 ~positive regulation of epithelial cell migration	0.00509317
GOTERM_BP	GO:0001570 ~vasculogenesis	0.00515028
GOTERM_BP	GO:0045913 ~positive regulation of carbohydrate metabolic process	0.00515028
GOTERM_BP	GO:0003012 ~muscle system process	0.00515028
GOTERM_BP	GO:0009127 ~purine nucleoside monophosphate biosynthetic process	0.00515028
GOTERM_BP	GO:0009168 ~purine ribonucleoside monophosphate biosynthetic process	0.00515028
GOTERM_BP	GO:0048659 ~smooth muscle cell proliferation	0.00515028
GOTERM_BP	GO:0006650 ~glycerophospholipid metabolic process	0.0051892
GOTERM_BP	GO:0009142 ~nucleoside triphosphate biosynthetic process	0.00523403
GOTERM_BP	GO:1901292 ~nucleoside phosphate catabolic process	0.00523403
GOTERM_BP	GO:0071222 ~cellular response to lipopolysaccharide	0.00533636
GOTERM_BP	GO:0050886 ~endocrine process	0.00545308
GOTERM_BP	GO:0002374 ~cytokine secretion involved in immune response	0.00545308
GOTERM_BP	GO:0007620 ~copulation	0.00545308
GOTERM_BP	GO:0014046 ~dopamine secretion	0.00545308
GOTERM_BP	GO:0014059 ~regulation of dopamine secretion	0.00545308
GOTERM_BP	GO:0019400 ~alditol metabolic process	0.00545308
GOTERM_BP	GO:0046628 ~positive regulation of insulin receptor signaling pathway	0.00545308
GOTERM_BP	GO:0097062 ~dendritic spine maintenance	0.00545308
GOTERM_BP	GO:0015696 ~ammonium transport	0.00554961
GOTERM_BP	GO:0046209 ~nitric oxide metabolic process	0.00554961
GOTERM_BP	GO:1902930 ~regulation of alcohol biosynthetic process	0.00554961
GOTERM_BP	GO:1903557 ~positive regulation of tumor necrosis factor superfamily cytokine production	0.00554961
GOTERM_BP	GO:0019362 ~pyridine nucleotide metabolic process	0.00554961
GOTERM_BP	GO:0046496 ~nicotinamide nucleotide metabolic process	0.00554961
GOTERM_BP	GO:0050863 ~regulation of T cell activation	0.00557844
GOTERM_BP	GO:0031341 ~regulation of cell killing	0.00572215
GOTERM_BP	GO:0002237 ~response to molecule of bacterial origin	0.00572215
GOTERM_BP	GO:0051099 ~positive regulation of binding	0.00573451
GOTERM_BP	GO:1905475 ~regulation of protein localization to membrane	0.00573451
GOTERM_BP	GO:0032373 ~positive regulation of sterol transport	0.00586203
GOTERM_BP	GO:0032376 ~positive regulation of cholesterol transport	0.00586203
GOTERM_BP	GO:0035162 ~embryonic hemopoiesis	0.00586203
GOTERM_BP	GO:0051900 ~regulation of mitochondrial depolarization	0.00586203
GOTERM_BP	GO:0090208 ~positive regulation of triglyceride metabolic process	0.00586203
GOTERM_BP	GO:0060759 ~regulation of response to cytokine stimulus	0.00590405
GOTERM_BP	GO:0071219 ~cellular response to molecule of bacterial origin	0.00590405
GOTERM_BP	GO:0072524 ~pyridine-containing compound metabolic process	0.00599257
GOTERM_BP	GO:0042446 ~hormone biosynthetic process	0.00599257
GOTERM_BP	GO:0043470 ~regulation of carbohydrate catabolic process	0.00599257
GOTERM_BP	GO:0051781 ~positive regulation of cell division	0.00599257
GOTERM_BP	GO:2001057 ~reactive nitrogen species metabolic process	0.00599257
GOTERM_BP	GO:0016052 ~carbohydrate catabolic process	0.00608606
GOTERM_BP	GO:0014910 ~regulation of smooth muscle cell migration	0.00616851
GOTERM_BP	GO:0070542 ~response to fatty acid	0.00616851
GOTERM_BP	GO:0002685 ~regulation of leukocyte migration	0.00616851
GOTERM_BP	GO:0050920 ~regulation of chemotaxis	0.00616851
GOTERM_BP	GO:1903829 ~positive regulation of cellular protein localization	0.00620768
GOTERM_BP	GO:0019430 ~removal of superoxide radicals	0.00620768
GOTERM_BP	GO:0031639 ~plasminogen activation	0.00620768
GOTERM_BP	GO:0048799 ~animal organ maturation	0.00620768
GOTERM_BP	GO:0050927 ~positive regulation of positive chemotaxis	0.00620768
GOTERM_BP	GO:0051000 ~positive regulation of nitric-oxide synthase activity	0.00620768
GOTERM_BP	GO:0061213 ~positive regulation of mesonephros development	0.00620768
GOTERM_BP	GO:0090312 ~positive regulation of protein deacetylation	0.00620768
GOTERM_BP	GO:0098810 ~neurotransmitter reuptake	0.00620768
GOTERM_BP	GO:1900078 ~positive regulation of cellular response to insulin stimulus	0.00620768
GOTERM_BP	GO:1900273 ~positive regulation of long-term synaptic potentiation	0.00620768
GOTERM_BP	GO:0048145 ~regulation of fibroblast proliferation	0.00623387
GOTERM_BP	GO:1903725 ~regulation of phospholipid metabolic process	0.00623387
GOTERM_BP	GO:0009156 ~ribonucleoside monophosphate biosynthetic process	0.00627667
GOTERM_BP	GO:0044242 ~cellular lipid catabolic process	0.00639001
GOTERM_BP	GO:0048144 ~fibroblast proliferation	0.00641469
GOTERM_BP	GO:0031589 ~cell-substrate adhesion	0.00648122
GOTERM_BP	GO:0006694 ~steroid biosynthetic process	0.00648472
GOTERM_BP	GO:1904705 ~regulation of vascular smooth muscle cell proliferation	0.00658023
GOTERM_BP	GO:1990874 ~vascular smooth muscle cell proliferation	0.00658023
GOTERM_BP	GO:0002440 ~production of molecular mediator of immune response	0.00658023
GOTERM_BP	GO:0050926 ~regulation of positive chemotaxis	0.006623
GOTERM_BP	GO:0051004 ~regulation of lipoprotein lipase activity	0.006623
GOTERM_BP	GO:0051882 ~mitochondrial depolarization	0.006623
GOTERM_BP	GO:0071677 ~positive regulation of mononuclear cell migration	0.006623
GOTERM_BP	GO:0072215 ~regulation of metanephros development	0.006623
GOTERM_BP	GO:0090189 ~regulation of branching involved in ureteric bud morphogenesis	0.006623
GOTERM_BP	GO:0006733 ~oxidoreduction coenzyme metabolic process	0.00662619
GOTERM_BP	GO:0030258 ~lipid modification	0.00662619
GOTERM_BP	GO:0002521 ~leukocyte differentiation	0.00684865
GOTERM_BP	GO:0046677 ~response to antibiotic	0.00684865
GOTERM_BP	GO:0015908 ~fatty acid transport	0.00684865
GOTERM_BP	GO:0042102 ~positive regulation of T cell proliferation	0.00684865
GOTERM_BP	GO:0045639 ~positive regulation of myeloid cell differentiation	0.00684865
GOTERM_BP	GO:0051196 ~regulation of coenzyme metabolic process	0.00684865
GOTERM_BP	GO:1901888 ~regulation of cell junction assembly	0.00684865
GOTERM_BP	GO:2001169 ~regulation of ATP biosynthetic process	0.00684865
GOTERM_BP	GO:0009124 ~nucleoside monophosphate biosynthetic process	0.00698043
GOTERM_BP	GO:0043281 ~regulation of cysteine-type endopeptidase activity involved in apoptotic process	0.00698043
GOTERM_BP	GO:0014909 ~smooth muscle cell migration	0.00698043
GOTERM_BP	GO:0042632 ~cholesterol homeostasis	0.00698043
GOTERM_BP	GO:0010804 ~negative regulation of tumor necrosis factor-mediated signaling pathway	0.00698043
GOTERM_BP	GO:0031954 ~positive regulation of protein autophosphorylation	0.00698043
GOTERM_BP	GO:0032800 ~receptor biosynthetic process	0.00698043
GOTERM_BP	GO:0048143 ~astrocyte activation	0.00698043
GOTERM_BP	GO:0071450 ~cellular response to oxygen radical	0.00698043
GOTERM_BP	GO:0071451 ~cellular response to superoxide	0.00698043
GOTERM_BP	GO:0150078 ~positive regulation of neuroinflammatory response	0.00698043
GOTERM_BP	GO:2001026 ~regulation of endothelial cell chemotaxis	0.00698043
GOTERM_BP	GO:0045862 ~positive regulation of proteolysis	0.00714442
GOTERM_BP	GO:0055092 ~sterol homeostasis	0.00714442
GOTERM_BP	GO:0002699 ~positive regulation of immune effector process	0.00715494
GOTERM_BP	GO:0050870 ~positive regulation of T cell activation	0.00715494
GOTERM_BP	GO:0030198 ~extracellular matrix organization	0.00719786
GOTERM_BP	GO:0050679 ~positive regulation of epithelial cell proliferation	0.00726631
GOTERM_BP	GO:0032611 ~interleukin-1 beta production	0.00729423
GOTERM_BP	GO:0048010 ~vascular endothelial growth factor receptor signaling pathway	0.00729423
GOTERM_BP	GO:1903076 ~regulation of protein localization to plasma membrane	0.00729423
GOTERM_BP	GO:0030073 ~insulin secretion	0.00735743
GOTERM_BP	GO:0001963 ~synaptic transmission, dopaminergic	0.00736948
GOTERM_BP	GO:0002719 ~negative regulation of cytokine production involved in immune response	0.00736948
GOTERM_BP	GO:0032104 ~regulation of response to extracellular stimulus	0.00736948
GOTERM_BP	GO:0032107 ~regulation of response to nutrient levels	0.00736948
GOTERM_BP	GO:0042730 ~fibrinolysis	0.00736948
GOTERM_BP	GO:0045408 ~regulation of interleukin-6 biosynthetic process	0.00736948
GOTERM_BP	GO:0050901 ~leukocyte tethering or rolling	0.00736948
GOTERM_BP	GO:0051894 ~positive regulation of focal adhesion assembly	0.00736948
GOTERM_BP	GO:1900120 ~regulation of receptor binding	0.00736948
GOTERM_BP	GO:0030316 ~osteoclast differentiation	0.00740293
GOTERM_BP	GO:0050878 ~regulation of body fluid levels	0.00747652
GOTERM_BP	GO:0006641 ~triglyceride metabolic process	0.00759761
GOTERM_BP	GO:0007589 ~body fluid secretion	0.00759761
GOTERM_BP	GO:0032652 ~regulation of interleukin-1 production	0.00780592
GOTERM_BP	GO:0042116 ~macrophage activation	0.00780592
GOTERM_BP	GO:0007263 ~nitric oxide mediated signal transduction	0.00785805
GOTERM_BP	GO:0061217 ~regulation of mesonephros development	0.00785805
GOTERM_BP	GO:0072202 ~cell differentiation involved in metanephros development	0.00785805
GOTERM_BP	GO:2000679 ~positive regulation of transcription regulatory region DNA binding	0.00785805
GOTERM_CC	GO:0101002~ficolin-1-rich granule	0.00787613
GOTERM_BP	GO:0071216 ~cellular response to biotic stimulus	0.00796192
GOTERM_BP	GO:0006520 ~cellular amino acid metabolic process	0.00818588
GOTERM_BP	GO:0001657 ~ureteric bud development	0.00818588
GOTERM_BP	GO:0043244 ~regulation of protein complex disassembly	0.00818588
GOTERM_BP	GO:0000303 ~response to superoxide	0.00835589
GOTERM_BP	GO:0042226 ~interleukin-6 biosynthetic process	0.00835589
GOTERM_BP	GO:0045907 ~positive regulation of vasoconstriction	0.00835589
GOTERM_BP	GO:2000191 ~regulation of fatty acid transport	0.00835589
GOTERM_BP	GO:0072163 ~mesonephric epithelium development	0.00835589
GOTERM_BP	GO:0072164 ~mesonephric tubule development	0.00835589
GOTERM_BP	GO:0034404 ~nucleobase-containing small molecule biosynthetic process	0.00856264
GOTERM_BP	GO:0046822 ~regulation of nucleocytoplasmic transport	0.00856264
GOTERM_BP	GO:0048259 ~regulation of receptor-mediated endocytosis	0.00856264
GOTERM_MF	GO:0016209~antioxidant activity	0.00877033
GOTERM_MF	GO:0019199~transmembrane receptor protein kinase activity	0.00877033
GOTERM_MF	GO:0005159~insulin-like growth factor receptor binding	0.00877033
GOTERM_MF	GO:0055102~lipase inhibitor activity	0.00877033
GOTERM_BP	GO:0010631 ~epithelial cell migration	0.0087816
GOTERM_BP	GO:0046474 ~glycerophospholipid biosynthetic process	0.00879941
GOTERM_BP	GO:0045666 ~positive regulation of neuron differentiation	0.00879941
GOTERM_BP	GO:0000305 ~response to oxygen radical	0.00879941
GOTERM_BP	GO:0001516 ~prostaglandin biosynthetic process	0.00879941
GOTERM_BP	GO:0005979 ~regulation of glycogen biosynthetic process	0.00879941
GOTERM_BP	GO:0010954 ~positive regulation of protein processing	0.00879941
GOTERM_BP	GO:0010962 ~regulation of glucan biosynthetic process	0.00879941
GOTERM_BP	GO:0030511 ~positive regulation of transforming growth factor beta receptor signaling pathway	0.00879941
GOTERM_BP	GO:0033032 ~regulation of myeloid cell apoptotic process	0.00879941
GOTERM_BP	GO:0046457 ~prostanoid biosynthetic process	0.00879941
GOTERM_BP	GO:1903846 ~positive regulation of cellular response to transforming growth factor beta stimulus	0.00879941
GOTERM_BP	GO:0007160 ~cell-matrix adhesion	0.00882952
GOTERM_BP	GO:0090132 ~epithelium migration	0.00894745
GOTERM_BP	GO:0001823 ~mesonephros development	0.00909918
GOTERM_BP	GO:0014812 ~muscle cell migration	0.00909918
GOTERM_BP	GO:0032526 ~response to retinoic acid	0.00909918
GOTERM_BP	GO:0010737 ~protein kinase A signaling	0.00933379
GOTERM_BP	GO:0072606 ~interleukin-8 secretion	0.00933379
GOTERM_BP	GO:2000778 ~positive regulation of interleukin-6 secretion	0.00933379
GOTERM_BP	GO:0050807 ~regulation of synapse organization	0.0093382
GOTERM_BP	GO:0031346 ~positive regulation of cell projection organization	0.00939872
GOTERM_BP	GO:0090130 ~tissue migration	0.00949831
GOTERM_BP	GO:0033157 ~regulation of intracellular protein transport	0.00961172
GOTERM_BP	GO:0006732 ~coenzyme metabolic process	0.00981438
GOTERM_BP	GO:0050803 ~regulation of synapse structure or activity	0.00985122
GOTERM_BP	GO:2000116 ~regulation of cysteine-type endopeptidase activity	0.00985122
GOTERM_BP	GO:0010743 ~regulation of macrophage derived foam cell differentiation	0.00985122
GOTERM_BP	GO:0019433 ~triglyceride catabolic process	0.00985122
GOTERM_BP	GO:1903319 ~positive regulation of protein maturation	0.00985122
GOTERM_BP	GO:0001938 ~positive regulation of endothelial cell proliferation	0.00994846
GOTERM_BP	GO:0051098 ~regulation of binding	0.00995399
GOTERM_BP	GO:0043122 ~regulation of I-kappaB kinase/NF-kappaB signaling	0.0101331
GOTERM_CC	GO:0005769~early endosome	0.0101457
GOTERM_BP	GO:0052548 ~regulation of endopeptidase activity	0.0101614
GOTERM_BP	GO:0044706 ~multi-multicellular organism process	0.0102693
GOTERM_BP	GO:0042737 ~drug catabolic process	0.0103617
GOTERM_BP	GO:0072009 ~nephron epithelium development	0.0103617
GOTERM_BP	GO:1900371 ~regulation of purine nucleotide biosynthetic process	0.0103617
GOTERM_BP	GO:0015872 ~dopamine transport	0.0103617
GOTERM_BP	GO:0035767 ~endothelial cell chemotaxis	0.0103617
GOTERM_BP	GO:1903393 ~positive regulation of adherens junction organization	0.0103617
GOTERM_BP	GO:0045787 ~positive regulation of cell cycle	0.0104097
GOTERM_BP	GO:0030808 ~regulation of nucleotide biosynthetic process	0.010575
GOTERM_BP	GO:1903578 ~regulation of ATP metabolic process	0.010575
GOTERM_BP	GO:0006874 ~cellular calcium ion homeostasis	0.0105956
GOTERM_BP	GO:0048545 ~response to steroid hormone	0.0105956
GOTERM_MF	GO:0008483~transaminase activity	0.0106916
GOTERM_BP	GO:0000302 ~response to reactive oxygen species	0.0109337
GOTERM_BP	GO:0033028 ~myeloid cell apoptotic process	0.0109337
GOTERM_BP	GO:0042157 ~lipoprotein metabolic process	0.0110543
GOTERM_BP	GO:0097305 ~response to alcohol	0.0112383
GOTERM_BP	GO:0006639 ~acylglycerol metabolic process	0.0112909
GOTERM_BP	GO:1904375 ~regulation of protein localization to cell periphery	0.0112909
GOTERM_BP	GO:0030947 ~regulation of vascular endothelial growth factor receptor signaling pathway	0.0114418
GOTERM_BP	GO:0032094 ~response to food	0.0114418
GOTERM_BP	GO:0032892 ~positive regulation of organic acid transport	0.0114418
GOTERM_BP	GO:0042462 ~eye photoreceptor cell development	0.0114418
GOTERM_BP	GO:0070873 ~regulation of glycogen metabolic process	0.0114418
GOTERM_BP	GO:0098664 ~G protein-coupled serotonin receptor signaling pathway	0.0114418
GOTERM_BP	GO:1901890 ~positive regulation of cell junction assembly	0.0114418
GOTERM_BP	GO:0006638 ~neutral lipid metabolic process	0.0114418
GOTERM_BP	GO:0006661 ~phosphatidylinositol biosynthetic process	0.0114418
GOTERM_BP	GO:0072659 ~protein localization to plasma membrane	0.011942
GOTERM_BP	GO:0002698 ~negative regulation of immune effector process	0.0119442
GOTERM_BP	GO:0030449 ~regulation of complement activation	0.0119442
GOTERM_BP	GO:0001503 ~ossification	0.0119442
GOTERM_BP	GO:0055074 ~calcium ion homeostasis	0.0119442
GOTERM_BP	GO:0032148 ~activation of protein kinase B activity	0.0120137
GOTERM_BP	GO:0032691 ~negative regulation of interleukin-1 beta production	0.0120137
GOTERM_MF	GO:0016769~transferase activity, transferring nitrogenous groups	0.0120571
GOTERM_MF	GO:0017127~cholesterol transporter activity	0.0120571
GOTERM_BP	GO:0001952 ~regulation of cell-matrix adhesion	0.0121538
GOTERM_BP	GO:1900180 ~regulation of protein localization to nucleus	0.0121538
GOTERM_BP	GO:2000257 ~regulation of protein activation cascade	0.0121538
GOTERM_BP	GO:0072503 ~cellular divalent inorganic cation homeostasis	0.0123823
GOTERM_BP	GO:0043280 ~positive regulation of cysteine-type endopeptidase activity involved in apoptotic process	0.0124164
GOTERM_BP	GO:0006836 ~neurotransmitter transport	0.0124848
GOTERM_BP	GO:0002701 ~negative regulation of production of molecular mediator of immune response	0.0125305
GOTERM_BP	GO:0048246 ~macrophage chemotaxis	0.0125305
GOTERM_BP	GO:0051354 ~negative regulation of oxidoreductase activity	0.0125305
GOTERM_BP	GO:0070884 ~regulation of calcineurin-NFAT signaling cascade	0.0125305
GOTERM_BP	GO:0090322 ~regulation of superoxide metabolic process	0.0125305
GOTERM_BP	GO:0106056 ~regulation of calcineurin-mediated signaling	0.0125305
GOTERM_MF	GO:0001848~complement binding	0.0126649
GOTERM_MF	GO:0015248~sterol transporter activity	0.0126649
GOTERM_MF	GO:0031210~phosphatidylcholine binding	0.0126649
GOTERM_MF	GO:0050997~quaternary ammonium group binding	0.0126649
GOTERM_MF	GO:0099528~G protein-coupled neurotransmitter receptor activity	0.0126649
GOTERM_MF	GO:0030594~neurotransmitter receptor activity	0.0126649
GOTERM_BP	GO:0033002 ~muscle cell proliferation	0.0127452
GOTERM_BP	GO:0003014 ~renal system process	0.0128543
GOTERM_BP	GO:0051101 ~regulation of DNA binding	0.0128543
GOTERM_BP	GO:0031330 ~negative regulation of cellular catabolic process	0.0128845
GOTERM_BP	GO:0052547 ~regulation of peptidase activity	0.0129082
GOTERM_BP	GO:0009108 ~coenzyme biosynthetic process	0.0129082
GOTERM_BP	GO:0002687 ~positive regulation of leukocyte migration	0.0129082
GOTERM_BP	GO:0043500 ~muscle adaptation	0.0129082
GOTERM_BP	GO:0010742 ~macrophage derived foam cell differentiation	0.0129082
GOTERM_BP	GO:0032885 ~regulation of polysaccharide biosynthetic process	0.0129082
GOTERM_BP	GO:0034390 ~smooth muscle cell apoptotic process	0.0129082
GOTERM_BP	GO:0034391 ~regulation of smooth muscle cell apoptotic process	0.0129082
GOTERM_BP	GO:0043243 ~positive regulation of protein complex disassembly	0.0129082
GOTERM_BP	GO:0048009 ~insulin-like growth factor receptor signaling pathway	0.0129082
GOTERM_BP	GO:0050892 ~intestinal absorption	0.0129082
GOTERM_BP	GO:0055090 ~acylglycerol homeostasis	0.0129082
GOTERM_BP	GO:0070328 ~triglyceride homeostasis	0.0129082
GOTERM_BP	GO:0090077 ~foam cell differentiation	0.0129082
GOTERM_BP	GO:0098801 ~regulation of renal system process	0.0129082
GOTERM_BP	GO:1900026 ~positive regulation of substrate adhesion-dependent cell spreading	0.0129082
GOTERM_BP	GO:1905332 ~positive regulation of morphogenesis of an epithelium	0.0129082
GOTERM_BP	GO:0045017 ~glycerolipid biosynthetic process	0.0129744
GOTERM_BP	GO:0032386 ~regulation of intracellular transport	0.012984
GOTERM_BP	GO:0034763 ~negative regulation of transmembrane transport	0.0131062
GOTERM_BP	GO:0035270 ~endocrine system development	0.0131062
GOTERM_BP	GO:0044282 ~small molecule catabolic process	0.0134758
GOTERM_BP	GO:0014912 ~negative regulation of smooth muscle cell migration	0.0134758
GOTERM_BP	GO:0042307 ~positive regulation of protein import into nucleus	0.0134758
GOTERM_BP	GO:0046461 ~neutral lipid catabolic process	0.0134758
GOTERM_BP	GO:0046464 ~acylglycerol catabolic process	0.0134758
GOTERM_BP	GO:0016054 ~organic acid catabolic process	0.0135523
GOTERM_BP	GO:0045637 ~regulation of myeloid cell differentiation	0.0135523
GOTERM_BP	GO:0046395 ~carboxylic acid catabolic process	0.0135523
GOTERM_BP	GO:0003158 ~endothelium development	0.0135523
GOTERM_BP	GO:0008360 ~regulation of cell shape	0.0135523
GOTERM_BP	GO:0008654 ~phospholipid biosynthetic process	0.0137005
GOTERM_BP	GO:0007249 ~I-kappaB kinase/NF-kappaB signaling	0.0140322
GOTERM_BP	GO:0090050 ~positive regulation of cell migration involved in sprouting angiogenesis	0.0140322
GOTERM_BP	GO:1902042 ~negative regulation of extrinsic apoptotic signaling pathway via death domain receptors	0.0140322
GOTERM_BP	GO:1903523 ~negative regulation of blood circulation	0.0140322
GOTERM_BP	GO:0030099 ~myeloid cell differentiation	0.0142484
GOTERM_BP	GO:0072507 ~divalent inorganic cation homeostasis	0.0143676
GOTERM_BP	GO:0007204 ~positive regulation of cytosolic calcium ion concentration	0.0143676
GOTERM_BP	GO:0006956 ~complement activation	0.0145418
GOTERM_BP	GO:0014013 ~regulation of gliogenesis	0.0145418
GOTERM_BP	GO:0032355 ~response to estradiol	0.0145418
GOTERM_BP	GO:1900542 ~regulation of purine nucleotide metabolic process	0.0145418
GOTERM_BP	GO:0001504 ~neurotransmitter uptake	0.0145418
GOTERM_BP	GO:0010874 ~regulation of cholesterol efflux	0.0145418
GOTERM_BP	GO:0050433 ~regulation of catecholamine secretion	0.0145418
GOTERM_BP	GO:0090207 ~regulation of triglyceride metabolic process	0.0145418
GOTERM_BP	GO:1904591 ~positive regulation of protein import	0.0145418
GOTERM_BP	GO:2000008 ~regulation of protein localization to cell surface	0.0145418
GOTERM_MF	GO:0004857~enzyme inhibitor activity	0.0147012
GOTERM_MF	GO:0005539~glycosaminoglycan binding	0.0147012
GOTERM_BP	GO:0016999 ~antibiotic metabolic process	0.0150829
GOTERM_BP	GO:0046683 ~response to organophosphorus	0.0150829
GOTERM_BP	GO:0050921 ~positive regulation of chemotaxis	0.0150829
GOTERM_BP	GO:0007618 ~mating	0.01514
GOTERM_BP	GO:0032692 ~negative regulation of interleukin-1 production	0.01514
GOTERM_BP	GO:0038084 ~vascular endothelial growth factor signaling pathway	0.01514
GOTERM_BP	GO:0040019 ~positive regulation of embryonic development	0.01514
GOTERM_BP	GO:0061028 ~establishment of endothelial barrier	0.01514
GOTERM_BP	GO:0051346 ~negative regulation of hydrolase activity	0.0152267
GOTERM_BP	GO:0006140 ~regulation of nucleotide metabolic process	0.0156096
GOTERM_MF	GO:0070325~lipoprotein particle receptor binding	0.0156142
GOTERM_BP	GO:0006692 ~prostanoid metabolic process	0.0156721
GOTERM_BP	GO:0006693 ~prostaglandin metabolic process	0.0156721
GOTERM_BP	GO:0010677 ~negative regulation of cellular carbohydrate metabolic process	0.0156721
GOTERM_BP	GO:0010907 ~positive regulation of glucose metabolic process	0.0156721
GOTERM_BP	GO:0014002 ~astrocyte development	0.0156721
GOTERM_BP	GO:0032881 ~regulation of polysaccharide metabolic process	0.0156721
GOTERM_BP	GO:0033173 ~calcineurin-NFAT signaling cascade	0.0156721
GOTERM_BP	GO:0045601 ~regulation of endothelial cell differentiation	0.0156721
GOTERM_BP	GO:0050432 ~catecholamine secretion	0.0156721
GOTERM_BP	GO:0072210 ~metanephric nephron development	0.0156721
GOTERM_BP	GO:0010976 ~positive regulation of neuron projection development	0.015869
GOTERM_BP	GO:0009152 ~purine ribonucleotide biosynthetic process	0.0160617
GOTERM_BP	GO:1902105 ~regulation of leukocyte differentiation	0.0162558
GOTERM_MF	GO:0008227~G protein-coupled amine receptor activity	0.0162732
GOTERM_BP	GO:2001056 ~positive regulation of cysteine-type endopeptidase activity	0.0163162
GOTERM_BP	GO:0090311 ~regulation of protein deacetylation	0.0163162
GOTERM_BP	GO:1900271 ~regulation of long-term synaptic potentiation	0.0163162
GOTERM_BP	GO:0002706 ~regulation of lymphocyte mediated immunity	0.016631
GOTERM_BP	GO:0015718 ~monocarboxylic acid transport	0.0169489
GOTERM_BP	GO:0010470 ~regulation of gastrulation	0.0169489
GOTERM_BP	GO:0035094 ~response to nicotine	0.0169489
GOTERM_BP	GO:0050850 ~positive regulation of calcium-mediated signaling	0.0169489
GOTERM_BP	GO:1904646 ~cellular response to amyloid-beta	0.0169489
GOTERM_BP	GO:1990090 ~cellular response to nerve growth factor stimulus	0.0169489
GOTERM_BP	GO:0031647 ~regulation of protein stability	0.017132
GOTERM_BP	GO:0031056 ~regulation of histone modification	0.0171613
GOTERM_BP	GO:0001754 ~eye photoreceptor cell differentiation	0.017568
GOTERM_BP	GO:0019731 ~antibacterial humoral response	0.017568
GOTERM_BP	GO:0030225 ~macrophage differentiation	0.017568
GOTERM_BP	GO:0035850 ~epithelial cell differentiation involved in kidney development	0.017568
GOTERM_BP	GO:0042461 ~photoreceptor cell development	0.017568
GOTERM_BP	GO:0097720 ~calcineurin-mediated signaling	0.017568
GOTERM_MF	GO:0005319~lipid transporter activity	0.017776
GOTERM_BP	GO:0001822 ~kidney development	0.0178274
GOTERM_BP	GO:0090287 ~regulation of cellular response to growth factor stimulus	0.0178274
GOTERM_BP	GO:1990778 ~protein localization to cell periphery	0.0178274
GOTERM_BP	GO:0005978 ~glycogen biosynthetic process	0.0182121
GOTERM_BP	GO:0009250 ~glucan biosynthetic process	0.0182121
GOTERM_BP	GO:0061756 ~leukocyte adhesion to vascular endothelial cell	0.0182121
GOTERM_BP	GO:0071675 ~regulation of mononuclear cell migration	0.0182121
GOTERM_BP	GO:0007612 ~learning	0.0182632
GOTERM_BP	GO:0072006 ~nephron development	0.0182632
GOTERM_BP	GO:0009260 ~ribonucleotide biosynthetic process	0.0183688
GOTERM_BP	GO:0006164 ~purine nucleotide biosynthetic process	0.0185381
GOTERM_BP	GO:0050777 ~negative regulation of immune response	0.0185381
GOTERM_BP	GO:1902107 ~positive regulation of leukocyte differentiation	0.0185381
GOTERM_BP	GO:0031638 ~zymogen activation	0.0188148
GOTERM_BP	GO:1990089 ~response to nerve growth factor	0.0188148
GOTERM_BP	GO:0035148 ~tube formation	0.0188148
GOTERM_BP	GO:0043467 ~regulation of generation of precursor metabolites and energy	0.0188148
GOTERM_BP	GO:0014074 ~response to purine-containing compound	0.0191556
GOTERM_BP	GO:0002683 ~negative regulation of immune system process	0.0193254
GOTERM_BP	GO:0046390 ~ribose phosphate biosynthetic process	0.0193254
GOTERM_BP	GO:0048754 ~branching morphogenesis of an epithelial tube	0.0194536
GOTERM_BP	GO:0009066 ~aspartate family amino acid metabolic process	0.0194536
GOTERM_BP	GO:0035722 ~interleukin-12-mediated signaling pathway	0.0194536
GOTERM_BP	GO:0045912 ~negative regulation of carbohydrate metabolic process	0.0194536
GOTERM_MF	GO:0031072~heat shock protein binding	0.0196926
GOTERM_BP	GO:0046034 ~ATP metabolic process	0.0199338
GOTERM_BP	GO:0010975 ~regulation of neuron projection development	0.0203977
GOTERM_BP	GO:0016202 ~regulation of striated muscle tissue development	0.0203977
GOTERM_BP	GO:0032635 ~interleukin-6 production	0.0203977
GOTERM_BP	GO:0042129 ~regulation of T cell proliferation	0.0203977
GOTERM_BP	GO:0007088 ~regulation of mitotic nuclear division	0.0207305
GOTERM_BP	GO:0090316 ~positive regulation of intracellular protein transport	0.0207305
GOTERM_BP	GO:0072001 ~renal system development	0.020732
GOTERM_BP	GO:0072522 ~purine-containing compound biosynthetic process	0.020732
GOTERM_BP	GO:0003254 ~regulation of membrane depolarization	0.0207541
GOTERM_BP	GO:0007595 ~lactation	0.0207541
GOTERM_BP	GO:0030195 ~negative regulation of blood coagulation	0.0207541
GOTERM_BP	GO:0048260 ~positive regulation of receptor-mediated endocytosis	0.0207541
GOTERM_BP	GO:0071349 ~cellular response to interleukin-12	0.0207541
GOTERM_BP	GO:1904707 ~positive regulation of vascular smooth muscle cell proliferation	0.0207541
GOTERM_BP	GO:1903522 ~regulation of blood circulation	0.0208228
GOTERM_BP	GO:0015849 ~organic acid transport	0.0210252
GOTERM_BP	GO:0046942 ~carboxylic acid transport	0.0210252
GOTERM_BP	GO:1901861 ~regulation of muscle tissue development	0.0212226
GOTERM_BP	GO:0010632 ~regulation of epithelial cell migration	0.0212287
GOTERM_BP	GO:0001774 ~microglial cell activation	0.021332
GOTERM_BP	GO:0002269 ~leukocyte activation involved in inflammatory response	0.021332
GOTERM_BP	GO:0051966 ~regulation of synaptic transmission, glutamatergic	0.021332
GOTERM_BP	GO:0070671 ~response to interleukin-12	0.021332
GOTERM_BP	GO:1900047 ~negative regulation of hemostasis	0.021332
GOTERM_BP	GO:1905517 ~macrophage migration	0.021332
GOTERM_BP	GO:0048634 ~regulation of muscle organ development	0.0214248
GOTERM_BP	GO:0006875 ~cellular metal ion homeostasis	0.0215253
GOTERM_BP	GO:0034599 ~cellular response to oxidative stress	0.0215253
GOTERM_MF	GO:0005178~integrin binding	0.0216946
GOTERM_BP	GO:0008361 ~regulation of cell size	0.0217184
GOTERM_BP	GO:0045931 ~positive regulation of mitotic cell cycle	0.0217184
GOTERM_BP	GO:0001954 ~positive regulation of cell-matrix adhesion	0.021911
GOTERM_BP	GO:0045599 ~negative regulation of fat cell differentiation	0.021911
GOTERM_BP	GO:0048146 ~positive regulation of fibroblast proliferation	0.021911
GOTERM_BP	GO:0051496 ~positive regulation of stress fiber assembly	0.021911
GOTERM_BP	GO:1900024 ~regulation of substrate adhesion-dependent cell spreading	0.021911
GOTERM_BP	GO:2000677 ~regulation of transcription regulatory region DNA binding	0.021911
GOTERM_MF	GO:0071813~lipoprotein particle binding	0.0220266
GOTERM_MF	GO:0071814~protein-lipid complex binding	0.0220266
GOTERM_BP	GO:0001906 ~cell killing	0.0223335
GOTERM_BP	GO:0002720 ~positive regulation of cytokine production involved in immune response	0.0226543
GOTERM_BP	GO:0048016 ~inositol phosphate-mediated signaling	0.0226543
GOTERM_BP	GO:0050704 ~regulation of interleukin-1 secretion	0.0226543
GOTERM_BP	GO:0099173 ~postsynapse organization	0.0230272
GOTERM_BP	GO:0046488 ~phosphatidylinositol metabolic process	0.0233815
GOTERM_BP	GO:0046456 ~icosanoid biosynthetic process	0.0233815
GOTERM_BP	GO:0046503 ~glycerolipid catabolic process	0.0233815
GOTERM_BP	GO:0050819 ~negative regulation of coagulation	0.0233815
GOTERM_MF	GO:0004713~protein tyrosine kinase activity	0.0234429
GOTERM_MF	GO:0019838~growth factor binding	0.0234429
GOTERM_BP	GO:0010950 ~positive regulation of endopeptidase activity	0.0240165
GOTERM_BP	GO:0006636 ~unsaturated fatty acid biosynthetic process	0.0240165
GOTERM_BP	GO:0046173 ~polyol biosynthetic process	0.0240165
GOTERM_BP	GO:0051937 ~catecholamine transport	0.0240165
GOTERM_BP	GO:0061005 ~cell differentiation involved in kidney development	0.0240165
GOTERM_BP	GO:0070206 ~protein trimerization	0.0240165
GOTERM_BP	GO:0097755 ~positive regulation of blood vessel diameter	0.0240165
GOTERM_BP	GO:1903078 ~positive regulation of protein localization to plasma membrane	0.0240165
GOTERM_BP	GO:1904645 ~response to amyloid-beta	0.0240165
GOTERM_BP	GO:0051302 ~regulation of cell division	0.0242959
GOTERM_BP	GO:0051188 ~cofactor biosynthetic process	0.0245038
GOTERM_BP	GO:0001885 ~endothelial cell development	0.0247288
GOTERM_BP	GO:0032615 ~interleukin-12 production	0.0247288
GOTERM_BP	GO:0042306 ~regulation of protein import into nucleus	0.0247288
GOTERM_BP	GO:0048008 ~platelet-derived growth factor receptor signaling pathway	0.0247288
GOTERM_BP	GO:0060562 ~epithelial tube morphogenesis	0.0251689
GOTERM_BP	GO:1901214 ~regulation of neuron death	0.0251689
GOTERM_BP	GO:1902275 ~regulation of chromatin organization	0.0253297
GOTERM_BP	GO:0009205 ~purine ribonucleoside triphosphate metabolic process	0.0253928
GOTERM_BP	GO:0061098 ~positive regulation of protein tyrosine kinase activity	0.0254718
GOTERM_BP	GO:0032535 ~regulation of cellular component size	0.0256176
GOTERM_BP	GO:0033209 ~tumor necrosis factor-mediated signaling pathway	0.0260384
GOTERM_BP	GO:0071248 ~cellular response to metal ion	0.0260384
GOTERM_BP	GO:0009167 ~purine ribonucleoside monophosphate metabolic process	0.0260705
GOTERM_BP	GO:0010721 ~negative regulation of cell development	0.0260705
GOTERM_BP	GO:1902041 ~regulation of extrinsic apoptotic signaling pathway via death domain receptors	0.0261944
GOTERM_BP	GO:0009126 ~purine nucleoside monophosphate metabolic process	0.0262985
GOTERM_BP	GO:0009199 ~ribonucleoside triphosphate metabolic process	0.0265542
GOTERM_BP	GO:0030324 ~lung development	0.0267023
GOTERM_BP	GO:0046328 ~regulation of JNK cascade	0.0267023
GOTERM_BP	GO:0032233 ~positive regulation of actin filament bundle assembly	0.0269215
GOTERM_BP	GO:1904589 ~regulation of protein import	0.0269215
GOTERM_BP	GO:0009144 ~purine nucleoside triphosphate metabolic process	0.0269888
GOTERM_BP	GO:0097529 ~myeloid leukocyte migration	0.0270233
GOTERM_MF	GO:0050662~coenzyme binding	0.027073
GOTERM_BP	GO:0050821 ~protein stabilization	0.0274275
GOTERM_BP	GO:0033692 ~cellular polysaccharide biosynthetic process	0.0276257
GOTERM_BP	GO:0034394 ~protein localization to cell surface	0.0276257
GOTERM_BP	GO:0045123 ~cellular extravasation	0.0276257
GOTERM_BP	GO:0046530 ~photoreceptor cell differentiation	0.0276257
GOTERM_BP	GO:0001655 ~urogenital system development	0.0276337
GOTERM_BP	GO:0045861 ~negative regulation of proteolysis	0.0276337
GOTERM_BP	GO:0043123 ~positive regulation of I-kappaB kinase/NF-kappaB signaling	0.0276423
GOTERM_BP	GO:0051783 ~regulation of nuclear division	0.0276423
GOTERM_BP	GO:0030323 ~respiratory tube development	0.0280225
GOTERM_BP	GO:0051897 ~positive regulation of protein kinase B signaling	0.0280225
GOTERM_BP	GO:0001658 ~branching involved in ureteric bud morphogenesis	0.0282774
GOTERM_BP	GO:0010676 ~positive regulation of cellular carbohydrate metabolic process	0.0282774
GOTERM_BP	GO:0050701 ~interleukin-1 secretion	0.0282774
GOTERM_BP	GO:0051893 ~regulation of focal adhesion assembly	0.0291006
GOTERM_BP	GO:0090109 ~regulation of cell-substrate junction assembly	0.0291006
GOTERM_BP	GO:1904377 ~positive regulation of protein localization to cell periphery	0.0291006
GOTERM_BP	GO:0009161 ~ribonucleoside monophosphate metabolic process	0.0293861
GOTERM_BP	GO:0021953 ~central nervous system neuron differentiation	0.0295101
GOTERM_BP	GO:0042098 ~T cell proliferation	0.0295101
GOTERM_BP	GO:0043112 ~receptor metabolic process	0.0295101
GOTERM_BP	GO:0032729 ~positive regulation of interferon-gamma production	0.0298441
GOTERM_BP	GO:0035249 ~synaptic transmission, glutamatergic	0.0298441
GOTERM_BP	GO:0061138 ~morphogenesis of a branching epithelium	0.0298728
GOTERM_BP	GO:0035265 ~organ growth	0.0302666
GOTERM_BP	GO:0043409 ~negative regulation of MAPK cascade	0.0302666
GOTERM_BP	GO:0042108 ~positive regulation of cytokine biosynthetic process	0.0305915
GOTERM_BP	GO:0043242 ~negative regulation of protein complex disassembly	0.0305915
GOTERM_BP	GO:0055025 ~positive regulation of cardiac muscle tissue development	0.0305915
GOTERM_BP	GO:0010952 ~positive regulation of peptidase activity	0.0306036
GOTERM_BP	GO:0009141 ~nucleoside triphosphate metabolic process	0.0308279
GOTERM_BP	GO:1905330 ~regulation of morphogenesis of an epithelium	0.0310016
GOTERM_BP	GO:0071230 ~cellular response to amino acid stimulus	0.0313115
GOTERM_BP	GO:2000378 ~negative regulation of reactive oxygen species metabolic process	0.0313115
GOTERM_BP	GO:0043534 ~blood vessel endothelial cell migration	0.0313115
GOTERM_BP	GO:0043901 ~negative regulation of multi-organism process	0.0313115
GOTERM_BP	GO:1903708 ~positive regulation of hemopoiesis	0.0313115
GOTERM_MF	GO:0005548~phospholipid transporter activity	0.0317852
GOTERM_MF	GO:0030170~pyridoxal phosphate binding	0.0317852
GOTERM_MF	GO:0032813~tumor necrosis factor receptor superfamily binding	0.0317852
GOTERM_MF	GO:0070279~vitamin B6 binding	0.0317852
GOTERM_BP	GO:0035924 ~cellular response to vascular endothelial growth factor stimulus	0.0321791
GOTERM_BP	GO:0007179 ~transforming growth factor beta receptor signaling pathway	0.0321791
GOTERM_BP	GO:0002703 ~regulation of leukocyte mediated immunity	0.0325864
GOTERM_BP	GO:1902905 ~positive regulation of supramolecular fiber organization	0.0325864
GOTERM_BP	GO:0051260 ~protein homooligomerization	0.032793
GOTERM_BP	GO:0000271 ~polysaccharide biosynthetic process	0.032793
GOTERM_BP	GO:0006635 ~fatty acid beta-oxidation	0.032793
GOTERM_BP	GO:0043030 ~regulation of macrophage activation	0.032793
GOTERM_BP	GO:0045806 ~negative regulation of endocytosis	0.032793
GOTERM_BP	GO:0051965 ~positive regulation of synapse assembly	0.032793
GOTERM_BP	GO:0060675 ~ureteric bud morphogenesis	0.032793
GOTERM_BP	GO:1903672 ~positive regulation of sprouting angiogenesis	0.032793
GOTERM_BP	GO:0017157 ~regulation of exocytosis	0.0332492
GOTERM_BP	GO:0070997 ~neuron death	0.0333603
GOTERM_BP	GO:0040014 ~regulation of multicellular organism growth	0.0335347
GOTERM_BP	GO:0072171 ~mesonephric tubule morphogenesis	0.0335347
GOTERM_BP	GO:1903391 ~regulation of adherens junction organization	0.0335347
GOTERM_BP	GO:0019722 ~calcium-mediated signaling	0.0335347
GOTERM_BP	GO:0030595 ~leukocyte chemotaxis	0.0335347
GOTERM_BP	GO:0009123 ~nucleoside monophosphate metabolic process	0.033815
GOTERM_MF	GO:0008083~growth factor activity	0.0343063
GOTERM_MF	GO:0008201~heparin binding	0.0343063
GOTERM_MF	GO:0004866~endopeptidase inhibitor activity	0.0343063
GOTERM_BP	GO:0071674 ~mononuclear cell migration	0.0343817
GOTERM_BP	GO:1903524 ~positive regulation of blood circulation	0.0343817
GOTERM_BP	GO:0032720 ~negative regulation of tumor necrosis factor production	0.0352259
GOTERM_BP	GO:0048662 ~negative regulation of smooth muscle cell proliferation	0.0352259
GOTERM_BP	GO:0001763 ~morphogenesis of a branching structure	0.0352259
GOTERM_BP	GO:0045732 ~positive regulation of protein catabolic process	0.0352259
GOTERM_BP	GO:0042176 ~regulation of protein catabolic process	0.0352259
GOTERM_CC	GO:0030139~endocytic vesicle	0.0353543
GOTERM_MF	GO:0050661~NADP binding	0.0356033
GOTERM_BP	GO:0060541 ~respiratory system development	0.0356258
GOTERM_BP	GO:0097164 ~ammonium ion metabolic process	0.0356258
GOTERM_MF	GO:0061135~endopeptidase regulator activity	0.0359501
GOTERM_BP	GO:0007200 ~phospholipase C-activating G protein-coupled receptor signaling pathway	0.0360172
GOTERM_BP	GO:0031099 ~regeneration	0.0360172
GOTERM_BP	GO:0071241 ~cellular response to inorganic substance	0.0360172
GOTERM_BP	GO:0001960 ~negative regulation of cytokine-mediated signaling pathway	0.0367961
GOTERM_BP	GO:0005977 ~glycogen metabolic process	0.0367961
GOTERM_BP	GO:0033555 ~multicellular organismal response to stress	0.0367961
GOTERM_BP	GO:0043407 ~negative regulation of MAP kinase activity	0.0367961
GOTERM_BP	GO:1903556 ~negative regulation of tumor necrosis factor superfamily cytokine production	0.0367961
GOTERM_BP	GO:0009165 ~nucleotide biosynthetic process	0.0368708
GOTERM_MF	GO:0030414~peptidase inhibitor activity	0.0371031
GOTERM_BP	GO:0035690 ~cellular response to drug	0.03752
GOTERM_BP	GO:0006073 ~cellular glucan metabolic process	0.0375395
GOTERM_BP	GO:0044042 ~glucan metabolic process	0.0375395
GOTERM_BP	GO:0050710 ~negative regulation of cytokine secretion	0.0375395
GOTERM_BP	GO:0050829 ~defense response to Gram-negative bacterium	0.0375395
GOTERM_BP	GO:0072347 ~response to anesthetic	0.0375395
GOTERM_BP	GO:0002064 ~epithelial cell development	0.0380341
GOTERM_BP	GO:0030278 ~regulation of ossification	0.0380341
GOTERM_BP	GO:1901293 ~nucleoside phosphate biosynthetic process	0.0382251
GOTERM_BP	GO:0008652 ~cellular amino acid biosynthetic process	0.0382251
GOTERM_BP	GO:0043627 ~response to estrogen	0.0382251
GOTERM_BP	GO:0051881 ~regulation of mitochondrial membrane potential	0.0382251
GOTERM_BP	GO:0061045 ~negative regulation of wound healing	0.0382251
GOTERM_BP	GO:0007254 ~JNK cascade	0.0382251
GOTERM_BP	GO:0009612 ~response to mechanical stimulus	0.0382251
GOTERM_BP	GO:0034284 ~response to monosaccharide	0.0382251
GOTERM_BP	GO:1901605 ~alpha-amino acid metabolic process	0.0382251
GOTERM_BP	GO:0030193 ~regulation of blood coagulation	0.0390665
GOTERM_BP	GO:0042246 ~tissue regeneration	0.0390665
GOTERM_CC	GO:0005788~endoplasmic reticulum lumen	0.0394387
GOTERM_CC	GO:0045121~membrane raft	0.0394387
GOTERM_CC	GO:0098857~membrane microdomain	0.0394387
GOTERM_BP	GO:0032388 ~positive regulation of intracellular transport	0.0396498
GOTERM_BP	GO:0030900 ~forebrain development	0.039851
GOTERM_BP	GO:0006919 ~activation of cysteine-type endopeptidase activity involved in apoptotic process	0.039851
GOTERM_BP	GO:0072078 ~nephron tubule morphogenesis	0.039851
GOTERM_BP	GO:1900046 ~regulation of hemostasis	0.039851
GOTERM_BP	GO:1901224 ~positive regulation of NIK/NF-kappaB signaling	0.039851
GOTERM_CC	GO:1904724~tertiary granule lumen	0.0404102
GOTERM_CC	GO:0098589~membrane region	0.0404102
GOTERM_CC	GO:0005778~peroxisomal membrane	0.0404102
GOTERM_CC	GO:0031903~microbody membrane	0.0404102
GOTERM_BP	GO:0051495 ~positive regulation of cytoskeleton organization	0.0404671
GOTERM_BP	GO:0014015 ~positive regulation of gliogenesis	0.0407689
GOTERM_BP	GO:0042391 ~regulation of membrane potential	0.0407689
GOTERM_BP	GO:1901215 ~negative regulation of neuron death	0.0414024
GOTERM_BP	GO:0014706 ~striated muscle tissue development	0.0414159
GOTERM_BP	GO:0008306 ~associative learning	0.0415013
GOTERM_BP	GO:0060761 ~negative regulation of response to cytokine stimulus	0.0415013
GOTERM_BP	GO:0071260 ~cellular response to mechanical stimulus	0.0415013
GOTERM_BP	GO:0072088 ~nephron epithelium morphogenesis	0.0415013
GOTERM_BP	GO:0097061 ~dendritic spine organization	0.0415013
GOTERM_BP	GO:0032760 ~positive regulation of tumor necrosis factor production	0.0424072
GOTERM_BP	GO:0034308 ~primary alcohol metabolic process	0.0424072
GOTERM_BP	GO:0055013 ~cardiac muscle cell development	0.0424072
GOTERM_BP	GO:0007411 ~axon guidance	0.0425372
GOTERM_BP	GO:0010951 ~negative regulation of endopeptidase activity	0.0425372
GOTERM_BP	GO:0043523 ~regulation of neuron apoptotic process	0.0425372
GOTERM_BP	GO:0006476 ~protein deacetylation	0.043126
GOTERM_BP	GO:0043154 ~negative regulation of cysteine-type endopeptidase activity involved in apoptotic process	0.043126
GOTERM_BP	GO:0050818 ~regulation of coagulation	0.043126
GOTERM_BP	GO:0061333 ~renal tubule morphogenesis	0.043126
GOTERM_BP	GO:0072028 ~nephron morphogenesis	0.043126
GOTERM_BP	GO:0097485 ~neuron projection guidance	0.0433757
GOTERM_BP	GO:0043536 ~positive regulation of blood vessel endothelial cell migration	0.0440005
GOTERM_BP	GO:0110110 ~positive regulation of animal organ morphogenesis	0.0440005
GOTERM_BP	GO:2001023 ~regulation of response to drug	0.0440005
GOTERM_BP	GO:0034329 ~cell junction assembly	0.0442985
GOTERM_CC	GO:0035580~specific granule lumen	0.0443447
GOTERM_BP	GO:0046578 ~regulation of Ras protein signal transduction	0.0448
GOTERM_BP	GO:0007045 ~cell-substrate adherens junction assembly	0.0448
GOTERM_BP	GO:0032755 ~positive regulation of interleukin-6 production	0.0448
GOTERM_BP	GO:0048041 ~focal adhesion assembly	0.0448
GOTERM_BP	GO:0051899 ~membrane depolarization	0.0448
GOTERM_BP	GO:0048588 ~developmental cell growth	0.0451499
GOTERM_BP	GO:0006970 ~response to osmotic stress	0.0455612
GOTERM_BP	GO:0032651 ~regulation of interleukin-1 beta production	0.0455612
GOTERM_BP	GO:0042158 ~lipoprotein biosynthetic process	0.0455612
GOTERM_BP	GO:0045445 ~myoblast differentiation	0.0455612
GOTERM_BP	GO:0045921 ~positive regulation of exocytosis	0.0455612
GOTERM_BP	GO:0046470 ~phosphatidylcholine metabolic process	0.0455612
GOTERM_BP	GO:0060537 ~muscle tissue development	0.0460557
GOTERM_BP	GO:0006112 ~energy reserve metabolic process	0.0464852
GOTERM_BP	GO:0051492 ~regulation of stress fiber assembly	0.0464852
GOTERM_BP	GO:0048285 ~organelle fission	0.0470892
GOTERM_BP	GO:0001558 ~regulation of cell growth	0.0473444
GOTERM_BP	GO:0055006 ~cardiac cell development	0.0473444
GOTERM_BP	GO:0090100 ~positive regulation of transmembrane receptor protein serine/threonine kinase signaling pathway	0.0473444
GOTERM_BP	GO:0048738 ~cardiac muscle tissue development	0.0473444
GOTERM_MF	GO:0017022~myosin binding	0.0474726
GOTERM_BP	GO:0001649 ~osteoblast differentiation	0.0478211
GOTERM_BP	GO:0006469 ~negative regulation of protein kinase activity	0.0478211
GOTERM_BP	GO:0045844 ~positive regulation of striated muscle tissue development	0.0480912
GOTERM_BP	GO:0048636 ~positive regulation of muscle organ development	0.0480912
GOTERM_BP	GO:0090049 ~regulation of cell migration involved in sprouting angiogenesis	0.0480912
GOTERM_BP	GO:0106027 ~neuron projection organization	0.0480912
GOTERM_BP	GO:1903901 ~negative regulation of viral life cycle	0.0480912
GOTERM_BP	GO:0010466 ~negative regulation of peptidase activity	0.0480912
GOTERM_BP	GO:0034504 ~protein localization to nucleus	0.0480912
GOTERM_BP	GO:0034446 ~substrate adhesion-dependent cell spreading	0.0488637
GOTERM_BP	GO:0050830 ~defense response to Gram-positive bacterium	0.0488637
GOTERM_BP	GO:0061097 ~regulation of protein tyrosine kinase activity	0.0488637
GOTERM_BP	GO:1901863 ~positive regulation of muscle tissue development	0.0488637
GOTERM_BP	GO:2000177 ~regulation of neural precursor cell proliferation	0.0488637
GOTERM_BP	GO:0035601 ~protein deacylation	0.0497579
GOTERM_BP	GO:0043648 ~dicarboxylic acid metabolic process	0.0497579
GOTERM_BP	GO:1903035 ~negative regulation of response to wounding	0.0497579
GOTERM_BP	GO:2000117 ~negative regulation of cysteine-type endopeptidase activity	0.0497579
GOTERM_BP	GO:0042593 ~glucose homeostasis	0.0499329
