# Supplementary material for: Network and Pathway-Based Integrated Analysis Identified a Novel “rs28457673–miR-15/16/195/424/497 Family–IGF1R–MAPK Signaling Pathway” Axis Associated With Post-stroke Depression
Source: Front Cell Dev Biol. 2021 Jan 26;8:622424. doi: 10.3389/fcell.2020.622424 (PMC7870784; doi:10.3389/fcell.2020.622424)
Supplement: Supplementary file 3 [file Table_3.XLSX]

## Sheet: Sheet1
Supplementary table S3. The detail information of overlapped PSD risk pathways.
pathway1	pathway2	gene	P	p.adj(BH)
hsa04014:Ras signaling pathway	hsa04151:PI3K-Akt signaling pathway	NTRK2/BDNF/INS/IGF1/NGF/IGF1R/KDR/VEGFA/CREB1	1.53769e-06	9.05693e-05
hsa04152:AMPK signaling pathway	hsa04152:AMPK signaling pathway	LEP/INS/IGF1/ADIPOQ/CREB1/IGF1R	1.68414e-06	9.05693e-05
hsa04151:PI3K-Akt signaling pathway	hsa04014:Ras signaling pathway	NTRK2/BDNF/INS/IGF1/NGF/CREB1/IGF1R/KDR/VEGFA	1.53769e-06	9.05693e-05
hsa04015:Rap1 signaling pathway	hsa04015:Rap1 signaling pathway	INS/IGF1/NGF/IGF1R/KDR/VEGFA	1.68414e-06	9.05693e-05
hsa04010:MAPK signaling pathway	hsa04014:Ras signaling pathway	TNF/NTRK2/IL1B/BDNF/INS/IGF1/NGF/IGF1R/KDR/VEGFA	7.68846e-06	0.000232576
hsa04014:Ras signaling pathway	hsa04010:MAPK signaling pathway	NTRK2/BDNF/INS/IGF1/NGF/IGF1R/KDR/VEGFA/TNF/IL1B	7.68846e-06	0.000232576
hsa04014:Ras signaling pathway	hsa04015:Rap1 signaling pathway	NTRK2/BDNF/INS/IGF1/NGF/IGF1R/KDR/VEGFA	4.71559e-05	0.000877825
hsa04015:Rap1 signaling pathway	hsa04014:Ras signaling pathway	INS/IGF1/NGF/IGF1R/KDR/VEGFA/NTRK2/BDNF	4.71559e-05	0.000877825
hsa04010:MAPK signaling pathway	hsa04151:PI3K-Akt signaling pathway	TNF/NTRK2/IL1B/BDNF/INS/IGF1/NGF/IGF1R/KDR/VEGFA/CREB1	6.36046e-05	0.00109945
hsa04151:PI3K-Akt signaling pathway	hsa04010:MAPK signaling pathway	NTRK2/BDNF/INS/IGF1/NGF/CREB1/IGF1R/KDR/VEGFA/TNF/IL1B	6.36046e-05	0.00109945
hsa04151:PI3K-Akt signaling pathway	hsa04015:Rap1 signaling pathway	NTRK2/BDNF/INS/IGF1/NGF/CREB1/IGF1R/KDR/VEGFA	0.000141468	0.00228235
hsa04015:Rap1 signaling pathway	hsa04151:PI3K-Akt signaling pathway	INS/IGF1/NGF/IGF1R/KDR/VEGFA/NTRK2/BDNF/CREB1	0.000141468	0.00228235
hsa05418:Fluid shear stress and atherosclerosis	hsa05323:Rheumatoid arthritis	TNF/IL1B/IFNG/KDR/VEGFA	0.000182448	0.00275953
hsa05323:Rheumatoid arthritis	hsa05418:Fluid shear stress and atherosclerosis	TNF/IL1B/IFNG/VEGFA/KDR	0.000182448	0.00275953
hsa04211:Longevity regulating pathway	hsa04152:AMPK signaling pathway	INS/IGF1/ADIPOQ/CAT/CREB1/IGF1R/LEP	0.0002442	0.00331144
hsa04152:AMPK signaling pathway	hsa04211:Longevity regulating pathway	LEP/INS/IGF1/ADIPOQ/CREB1/IGF1R/CAT	0.0002442	0.00331144
hsa04010:MAPK signaling pathway	hsa04015:Rap1 signaling pathway	TNF/NTRK2/IL1B/BDNF/INS/IGF1/NGF/IGF1R/KDR/VEGFA	0.000353669	0.00450463
hsa04015:Rap1 signaling pathway	hsa04010:MAPK signaling pathway	INS/IGF1/NGF/IGF1R/KDR/VEGFA/TNF/NTRK2/IL1B/BDNF	0.000353669	0.00450463
hsa04211:Longevity regulating pathway	hsa04213:Longevity regulating pathway - multiple species	INS/IGF1/ADIPOQ/CAT/CREB1/IGF1R	0.000547345	0.00575903
hsa04211:Longevity regulating pathway	hsa05215:Prostate cancer	INS/IGF1/ADIPOQ/CAT/CREB1/IGF1R	0.000547345	0.00575903
hsa04152:AMPK signaling pathway	hsa05215:Prostate cancer	LEP/INS/IGF1/ADIPOQ/CREB1/IGF1R	0.000547345	0.00575903
hsa04213:Longevity regulating pathway - multiple species	hsa04211:Longevity regulating pathway	INS/IGF1/CAT/IGF1R/ADIPOQ/CREB1	0.000547345	0.00575903
hsa04015:Rap1 signaling pathway	hsa01521:EGFR tyrosine kinase inhibitor resistance	INS/IGF1/NGF/IGF1R/KDR/VEGFA	0.000547345	0.00575903
hsa01521:EGFR tyrosine kinase inhibitor resistance	hsa04015:Rap1 signaling pathway	IGF1/IGF1R/KDR/VEGFA/INS/NGF	0.000547345	0.00575903
hsa05215:Prostate cancer	hsa04211:Longevity regulating pathway	INS/IGF1/CREB1/IGF1R/ADIPOQ/CAT	0.000547345	0.00575903
hsa05215:Prostate cancer	hsa04152:AMPK signaling pathway	INS/IGF1/CREB1/IGF1R/LEP/ADIPOQ	0.000547345	0.00575903
hsa05143:African trypanosomiasis	hsa05332:Graft-versus-host disease	APOA1/TNF/IL1B/IFNG	0.000985222	0.00917014
hsa04940:Type I diabetes mellitus	hsa05332:Graft-versus-host disease	TNF/IL1B/IFNG/INS	0.000985222	0.00917014
hsa05332:Graft-versus-host disease	hsa05143:African trypanosomiasis	TNF/IL1B/IFNG/APOA1	0.000985222	0.00917014
hsa05332:Graft-versus-host disease	hsa04940:Type I diabetes mellitus	TNF/IL1B/IFNG/INS	0.000985222	0.00917014
hsa05332:Graft-versus-host disease	hsa05323:Rheumatoid arthritis	TNF/IL1B/IFNG/VEGFA	0.000985222	0.00917014
hsa05323:Rheumatoid arthritis	hsa05332:Graft-versus-host disease	TNF/IL1B/IFNG/VEGFA	0.000985222	0.00917014
hsa04014:Ras signaling pathway	hsa01521:EGFR tyrosine kinase inhibitor resistance	NTRK2/BDNF/INS/IGF1/NGF/IGF1R/KDR/VEGFA	0.00255428	0.0220763
hsa05418:Fluid shear stress and atherosclerosis	hsa05332:Graft-versus-host disease	TNF/IL1B/IFNG/KDR/VEGFA	0.00246305	0.0220763
hsa01521:EGFR tyrosine kinase inhibitor resistance	hsa04014:Ras signaling pathway	IGF1/IGF1R/KDR/VEGFA/NTRK2/BDNF/INS/NGF	0.00255428	0.0220763
hsa05332:Graft-versus-host disease	hsa05418:Fluid shear stress and atherosclerosis	TNF/IL1B/IFNG/KDR/VEGFA	0.00246305	0.0220763
hsa05143:African trypanosomiasis	hsa04940:Type I diabetes mellitus	APOA1/TNF/IL1B/IFNG/INS	0.00383142	0.0289751
hsa05143:African trypanosomiasis	hsa05323:Rheumatoid arthritis	APOA1/TNF/IL1B/IFNG/VEGFA	0.00383142	0.0289751
hsa04940:Type I diabetes mellitus	hsa05143:African trypanosomiasis	TNF/IL1B/IFNG/INS/APOA1	0.00383142	0.0289751
hsa04940:Type I diabetes mellitus	hsa05323:Rheumatoid arthritis	TNF/IL1B/IFNG/INS/VEGFA	0.00383142	0.0289751
hsa04213:Longevity regulating pathway - multiple species	hsa05215:Prostate cancer	INS/IGF1/CAT/IGF1R/CREB1	0.00383142	0.0289751
hsa05323:Rheumatoid arthritis	hsa05143:African trypanosomiasis	TNF/IL1B/IFNG/VEGFA/APOA1	0.00383142	0.0289751
hsa05323:Rheumatoid arthritis	hsa04940:Type I diabetes mellitus	TNF/IL1B/IFNG/VEGFA/INS	0.00383142	0.0289751
hsa05215:Prostate cancer	hsa04213:Longevity regulating pathway - multiple species	INS/IGF1/CREB1/IGF1R/CAT	0.00383142	0.0289751
hsa04151:PI3K-Akt signaling pathway	hsa01521:EGFR tyrosine kinase inhibitor resistance	NTRK2/BDNF/INS/IGF1/NGF/CREB1/IGF1R/KDR/VEGFA	0.0045977	0.0327248
hsa04151:PI3K-Akt signaling pathway	hsa05215:Prostate cancer	NTRK2/BDNF/INS/IGF1/NGF/CREB1/IGF1R/KDR/VEGFA	0.0045977	0.0327248
hsa01521:EGFR tyrosine kinase inhibitor resistance	hsa04151:PI3K-Akt signaling pathway	IGF1/IGF1R/KDR/VEGFA/NTRK2/BDNF/INS/NGF/CREB1	0.0045977	0.0327248
hsa05215:Prostate cancer	hsa04151:PI3K-Akt signaling pathway	INS/IGF1/CREB1/IGF1R/NTRK2/BDNF/NGF/KDR/VEGFA	0.0045977	0.0327248
