# Supplementary material for: Network and Pathway-Based Integrated Analysis Identified a Novel “rs28457673–miR-15/16/195/424/497 Family–IGF1R–MAPK Signaling Pathway” Axis Associated With Post-stroke Depression
Source: Front Cell Dev Biol. 2021 Jan 26;8:622424. doi: 10.3389/fcell.2020.622424 (PMC7870784; doi:10.3389/fcell.2020.622424)
Supplement: Supplementary file 4 [file Table_4.XLSX]

## Sheet: Sheet1
Supplementary table S4. The details of microRNA regulation to PSD risk pathways.
miRNA	pathwayName	pvalue	p.adj(BH)	target	count
hsa-mir-15a	hsa04014:Ras signaling pathway	0.000210814	0.00274058	GNB1/CDC42/PIK3R3/GNG12/EFNA3/RASSF5/AKT3/SHOC2/FGFR2/BDNF/GRIN2B/KITLG/FLT3/SOS2/CALM1/FGF7/MAP2K1/IGF1R/NF1/GRB2/RALBP1/INSR/AKT2/RAF1/PLD1/KDR/NFKB1/FGF2/PIK3R1/FGFR4/MAPK9/VEGFA/FGFR1/IKBKB/	34
hsa-mir-15b	hsa04014:Ras signaling pathway	7.77916e-05	0.00104173	GNB1/CDC42/PIK3R3/GNG12/RASSF5/AKT3/SHOC2/FGFR2/BDNF/GRIN2B/KITLG/FLT3/SOS2/CALM1/FGF7/MAP2K1/IGF1R/NF1/GRB2/RALBP1/INSR/AKT2/MAPK1/RAF1/PLD1/KDR/NFKB1/FGF2/PIK3R1/FGFR4/MAPK9/VEGFA/FGFR1/IKBKB/NTRK2/	35
hsa-mir-16	hsa04014:Ras signaling pathway	9.13977e-05	0.00133615	GNB1/CDC42/PIK3R3/GNG12/RASSF5/AKT3/CHUK/FGF8/SHOC2/FGFR2/BDNF/KITLG/FLT3/SOS2/CALM1/FGF7/MAP2K1/IGF1R/MAPK3/NF1/GRB2/RALBP1/INSR/RAF1/PLD1/KDR/NFKB1/FGF2/PIK3R1/FGFR4/MAPK9/VEGFA/FGFR1/IKBKB/	34
hsa-mir-27b	hsa04014:Ras signaling pathway	0.000199885	0.00739573	EPHA2/CDC42/GNG12/CSF1/RRAS2/VEGFB/KRAS/TBK1/RAP1B/KITLG/BRAP/ARF6/PAK6/SHC4/NGFR/GRB2/INSR/CALM3/SOS1/MAPK1/RAB5A/PLD1/PDGFRA/VEGFC/PIK3R1/FGF1/EXOC2/RALA/EGFR/MET/ANGPT2/RALGDS/	32
hsa-mir-148a	hsa04014:Ras signaling pathway	0.000248901	0.00451739	PIK3R3/CSF1/NRAS/CHUK/ETS1/IGF1/RASAL1/FLT1/RASA3/SOS2/CALM1/PLA2G4F/MAP2K1/GRIN2A/RALBP1/TGFA/RAF1/MRAS/PIK3CA/KIT/FGF5/MAPK10/MET/IKBKB/TEK/NTRK2/	26
hsa-mir-152	hsa04014:Ras signaling pathway	0.000371592	0.00894917	PIK3R3/CSF1/NRAS/CHUK/ETS1/IGF1/RASAL1/FLT1/SOS2/CALM1/PLA2G4F/MAP2K1/GRIN2A/RALBP1/CALM2/TGFA/MRAS/PIK3CA/KIT/FGF5/MAPK10/FGF1/MET/IKBKB/TEK/NTRK2/	26
hsa-mir-195	hsa04014:Ras signaling pathway	6.50472e-05	0.0011058	GNB1/CDC42/PIK3R3/GNG12/RASSF5/AKT3/CHUK/FGF8/SHOC2/FGFR2/BDNF/KITLG/FLT3/SOS2/CALM1/FGF7/MAP2K1/IGF1R/MAPK3/NF1/GRB2/INSR/RAF1/PLD1/KDR/NFKB1/FGF2/PIK3R1/FGFR4/MAPK9/VEGFA/FGFR1/IKBKB/GRIN1/	34
hsa-mir-298	hsa04014:Ras signaling pathway	4.05603e-07	0.000119247	PLA2G5/PIK3R3/PRKACB/RGL1/FGFR2/RAB5B/RAP1B/PTPN11/GNG2/CALM1/PAK6/JMJD7-PLA2G4B/PLA2G4F/RAB5C/RALBP1/RRAS/CALM2/BCL2L1/STK4/RAB5A/MRAS/PLD1/FGF5/RASA1/RAC1/GNB2/FGFR1/NTRK2/RALGDS/	29
hsa-mir-302b	hsa04014:Ras signaling pathway	0.000308523	0.00604903	EPHA2/PIK3R3/PRKACB/RGL1/FGF9/JMJD7-PLA2G4B/SHC4/FGF7/GNB5/IGF1R/RAB5C/GNGT2/SOS1/TIAM1/MAPK1/PLA2G3/PIK3CA/PAK2/KIT/MAPK9/FLT4/VEGFA/RAPGEF5/FGFR1/RALGDS/	25
hsa-mir-361-5p	hsa04014:Ras signaling pathway	6.62522e-05	0.00587831	PRKACB/SHOC2/BDNF/RIN1/IGF1/FGF7/PRKCB/CALM3/MAPK1/RHOA/PLD1/GNB4/FGF5/PIK3R1/FGF1/VEGFA/RAC1/MET/NTRK2/ABL1/	20
hsa-mir-373	hsa04014:Ras signaling pathway	7.5711e-05	0.00443667	PIK3R3/PRKACB/RGL1/GAB2/JMJD7-PLA2G4B/SHC4/FGF7/GNB5/IGF1R/NF1/GNGT2/SOS1/REL/STK4/TIAM1/MAPK1/PLA2G3/PLA2G6/PIK3CA/PAK2/MAPK9/FLT4/VEGFA/RAPGEF5/FGFR1/NTRK2/RALGDS/	27
hsa-mir-423-5p	hsa04014:Ras signaling pathway	9.12266e-08	2.44487e-05	CDC42/PIK3R3/CSF1/RAP1A/NGF/EFNA3/GNB3/CALM1/PAK6/MAPK3/NGFR/PRKACA/CALM3/FLT3LG/RALB/ANGPT4/PLA2G6/MRAS/FGFR3/SYNGAP1/FGFR1/GRIN1/ELK1/PAK3/	24
hsa-mir-424	hsa04014:Ras signaling pathway	0.000119067	0.00159964	GNB1/CDC42/PIK3R3/GNG12/RASSF5/AKT3/CHUK/SHOC2/FGFR2/BDNF/TBK1/KITLG/FLT3/SOS2/CALM1/FGF7/MAP2K1/NF1/GRB2/INSR/PRKACA/MAPK1/RAF1/PLD1/KDR/NFKB1/FGF2/PIK3R1/MAPK9/VEGFA/FGFR1/IKBKB/NTRK2/GRIN1/	34
hsa-mir-483-5p	hsa04014:Ras signaling pathway	0.000334992	0.00947832	PLA2G5/PDGFD/MAPK3/MAPK1/RHOA/ELK1/	6
hsa-mir-484	hsa04014:Ras signaling pathway	5.5526e-07	0.000148254	PIK3CD/CSF1/RASAL2/BDNF/VEGFB/RASGRP2/RIN1/PDGFD/ETS1/CALM1/FGF7/BCL2L1/PLCG1/RAF1/KDR/FGF1/FGFR4/VEGFA/PDGFA/ANGPT2/ANGPT1/GRIN1/ELK1/FOXO4/	24
hsa-mir-493	hsa04014:Ras signaling pathway	0.000251165	0.00904193	PRKACB/ETS1/KRAS/IGF1/BRAP/GNG2/CALM1/CALML4/IGF1R/RALBP1/RAF1/SYNGAP1/RAC1/TEK/	14
hsa-mir-497	hsa04014:Ras signaling pathway	1.93404e-05	0.000294942	GNB1/CDC42/PIK3R3/GNG12/EFNA3/RASSF5/AKT3/CHUK/SHOC2/FGFR2/BDNF/TBK1/KITLG/FLT3/SOS2/CALM1/FGF7/MAP2K1/IGF1R/MAPK3/NF1/GRB2/RALBP1/INSR/PRKACA/RAF1/PLD1/KDR/NFKB1/FGF2/PIK3R1/FGFR4/MAPK9/VEGFA/FGFR1/IKBKB/NTRK2/	37
hsa-mir-503	hsa04014:Ras signaling pathway	3.75168e-05	0.000974081	FGF8/FGF7/MAP2K1/IGF1R/MAPK3/KSR1/NF1/MAP2K2/INSR/PRKACA/PRKCG/RAF1/FGFR4/VEGFA/ANGPT2/FGFR1/RALGDS/IKBKG/	18
hsa-mir-511	hsa04014:Ras signaling pathway	0.000240882	0.00711147	PIK3R3/RGL1/PLA2G12B/FGF4/KRAS/FGF9/SOS2/CALM1/RASGRP1/SHC4/CALML4/IGF1R/PRKCB/INSR/AKT2/REL/PAK2/FGF2/VEGFC/RASGRF2/VEGFA/RAC1/RAPGEF5/ANGPT2/FGFR1/NTRK2/PAK3/	27
hsa-mir-520b	hsa04014:Ras signaling pathway	0.000194299	0.00272991	EPHA2/PIK3R3/PRKACB/RGL1/AKT1/JMJD7-PLA2G4B/SHC4/FGF7/GNB5/IGF1R/GNGT2/INSR/SOS1/TIAM1/MAPK1/PIK3CA/GNB4/PAK2/KIT/MAPK9/FLT4/VEGFA/RAPGEF5/FGFR1/NTRK2/	25
hsa-mir-520e	hsa04014:Ras signaling pathway	0.000710772	0.00866848	PIK3R3/PRKACB/RGL1/GAB2/JMJD7-PLA2G4B/SHC4/FGF7/GNB5/IGF1R/GNGT2/INSR/SOS1/REL/TIAM1/MAPK1/PIK3CA/GNB4/PAK2/KIT/MAPK9/VEGFA/RAPGEF5/FGFR1/	23
hsa-mir-568	hsa04014:Ras signaling pathway	2.45908e-05	0.00340665	GNG12/PRKACB/RAP1A/NGF/SHC1/EFNA1/FGFR2/BDNF/ETS1/RAB5B/KITLG/IGF1/PTPN11/KSR2/ARF6/RASGRP1/NF1/RAC3/SOS1/MAPK1/GNB4/PAK2/PDGFRA/VEGFA/ANGPT2/ANGPT1/GNG10/	27
hsa-mir-583	hsa04014:Ras signaling pathway	8.69057e-05	0.00558032	PLA2G5/CDC42/EFNA3/RASAL2/RGL1/BDNF/FGF23/GRIN2B/IGF1/PTPN11/ARF6/SOS2/IGF1R/NF1/PIK3R2/FGF21/SOS1/STK4/TIAM1/KIT/KDR/RAC1/RALA/NTRK2/	24
hsa-mir-625	hsa04014:Ras signaling pathway	4.71624e-05	0.00529853	EFNA3/RASAL2/SHOC2/BAD/FGF19/GRIN2B/RAB5B/IGF1/CALM1/IGF1R/NF1/PRKACA/RASGRP4/AKT2/CALM2/STK4/TIAM1/PDGFB/KDR/NFKB1/FGF1/ELK1/FOXO4/	23
hsa-mir-765	hsa04014:Ras signaling pathway	3.27814e-05	0.0049336	PLA2G2A/EFNA3/FGF3/PDGFD/GNB3/GRIN2B/RAB5B/FGF9/IGF1R/MAPK3/NF1/RAB5C/INSR/PRKACA/PIK3R2/CALM3/CALM2/PLCG1/STK4/PLA2G3/MRAS/MAPK10/CSF1R/VEGFA/PDGFA/PRKACG/GRIN1/ELK1/	28
hsa-mir-15b	hsa04015:Rap1 signaling pathway	0.000643734	0.00483586	PRKCZ/CDC42/PIK3R3/GNAI3/RASSF5/ENAH/SIPA1L2/AKT3/FGFR2/CTNND1/GRIN2B/KITLG/CALM1/FGF7/MAP2K1/IGF1R/INSR/AKT2/CRKL/MAPK1/RAF1/KDR/FGF2/PIK3R1/FGFR4/VEGFA/DOCK4/FGFR1/GNAQ/LPAR4/	30
hsa-mir-19a	hsa04015:Rap1 signaling pathway	0.000152499	0.00552488	PIK3R3/RAP1A/SIPA1L2/PDGFD/FGF6/KRAS/RAP1B/IGF1/CALM1/THBS1/GRIN2A/PFN1/MAP2K3/RAPGEF4/PLCB1/MAPK1/RAF1/PFN2/PIK3CA/KIT/RAPGEF2/MAPK14/CNR1/RAPGEF5/ADCY1/MAGI2/DOCK4/TEK/VAV2/	29
hsa-mir-19b	hsa04015:Rap1 signaling pathway	3.04978e-06	0.000437643	PIK3R3/RAP1A/SIPA1L2/FGFR2/PDGFD/FGF6/KRAS/RAP1B/KITLG/IGF1/CALM1/THBS1/GRIN2A/PFN1/MAP2K3/RAPGEF4/PLCB1/TIAM1/MAPK1/RAF1/PFN2/PIK3CA/KIT/RAPGEF2/MAPK14/CNR1/RAPGEF5/RALA/ADCY1/MAGI2/DOCK4/TEK/VAV2/	33
hsa-mir-20a	hsa04015:Rap1 signaling pathway	0.000128808	0.00481419	RAP1A/MAGI3/AKT3/ITGB1/FGF4/PDGFD/KITLG/FGF7/CALML4/CRK/PRKCA/F2RL3/PIK3R2/SIPA1L3/VASP/RAPGEF4/PLCB1/PARD6B/TIAM1/MAPK1/PFN2/PDGFRA/FGF5/RAPGEF2/F2R/PDGFRB/VEGFA/CNR1/RAPGEF5/MAGI2/GNAI1/DOCK4/FGFR1/TLN1/	34
hsa-mir-20b	hsa04015:Rap1 signaling pathway	0.000982199	0.00988747	MAGI3/AKT3/ITGB1/FGFR2/FGF4/PDGFD/FGF7/CRK/F2RL3/PIK3R2/SIPA1L3/RAPGEF4/PLCB1/PARD6B/TIAM1/MAPK1/PFN2/PDGFRA/FGF5/RAPGEF2/PIK3R1/F2R/PDGFRB/VEGFA/CNR1/RAPGEF5/MAGI2/GNAI1/DOCK4/FGFR1/	30
hsa-mir-24	hsa04015:Rap1 signaling pathway	1.96134e-05	0.00572711	RAP1A/EFNA3/SIPA1L2/RAP1B/PLCB2/IGF1R/ADCY7/ITGA2B/VAV1/INSR/RRAS/FPR1/PRKD3/TIAM1/MAGI1/PDGFRA/PDGFC/RAPGEF2/FGFR4/MAPK14/MAPK13/RALA/TLN1/GRIN1/	24
hsa-mir-27b	hsa04015:Rap1 signaling pathway	1.51301e-06	0.000447852	EPHA2/CDC42/VAV3/CSF1/MAGI3/ENAH/VEGFB/KRAS/ADCY6/RAP1B/KITLG/PRKD1/ADORA2B/NGFR/INSR/CALM3/ADCY3/PARD6B/MAPK1/MAGI1/PFN2/PDGFRA/RAPGEF2/VEGFC/PIK3R1/FGF1/MAPK14/CNR1/RALA/EGFR/MAGI2/MET/ANGPT2/RALGDS/VAV2/	35
hsa-mir-34a	hsa04015:Rap1 signaling pathway	0.000151752	0.00652535	RAP1GAP/EFNA3/FGFR2/CTNND1/SIPA1/FGF23/KITLG/PRKD1/MAP2K1/PRKCB/CRK/CALM3/RRAS/FARP2/PLCB1/PLCG1/GNAS/GNAI2/PDGFRA/KIT/CSF1R/MAPK13/MET/FGFR1/RALGDS/	25
hsa-mir-96	hsa04015:Rap1 signaling pathway	1.87159e-05	0.00103686	GNAI3/MAGI3/EFNA1/CTNND1/KRAS/ADCY6/MAP2K1/IGF1R/MAP2K3/RALB/RAPGEF4/PLCB4/ITGB2/CRKL/MAGI1/MRAS/PDGFRA/FGF5/PIK3R1/RAC1/DOCK4/GNAQ/RALGDS/LPAR4/	24
hsa-mir-182	hsa04015:Rap1 signaling pathway	1.66557e-06	0.000240674	VAV3/NRAS/PDGFD/ADCY6/KITLG/FGF9/PRKD1/CALM1/THBS1/FGF7/CALML4/IGF1R/PRKCB/GNAO1/INSR/RAPGEF4/PLCB4/PLCG1/TIAM1/MAGI1/PDGFRA/ADCY2/RAPGEF6/LCP2/RAC1/RAPGEF5/DOCK4/MET/GNAQ/VAV2/LPAR4/	31
hsa-mir-195	hsa04015:Rap1 signaling pathway	0.00130952	0.00910715	CDC42/PIK3R3/GNAI3/RASSF5/SIPA1L2/AKT3/FGF8/FGFR2/CTNND1/KITLG/CALM1/FGF7/MAP2K1/IGF1R/MAPK3/INSR/CRKL/RAF1/KDR/FGF2/PIK3R1/FGFR4/VEGFA/DOCK4/FGFR1/VAV2/GRIN1/LPAR4/	28
hsa-mir-218	hsa04015:Rap1 signaling pathway	1.27078e-05	0.000724347	PIK3CD/VAV3/NRAS/RASSF5/FGFR2/CALM1/THBS1/FGF7/CALML4/ADCY9/GNAO1/SKAP1/INSR/RAPGEF4/PLCG1/PARD6B/GNAS/GNAI2/MAGI1/PFN2/PDGFRA/PIK3R1/RAPGEF5/EGFR/MAGI2/GNAI1/	26
hsa-mir-340	hsa04015:Rap1 signaling pathway	0.00018937	0.00577578	VAV3/RAP1A/MAGI3/NRAS/SIPA1L2/AKT3/CTNND1/KITLG/IGF1/CALM1/THBS1/FGF7/CDH1/PRKCA/PRKD3/PLCB1/PARD6B/TIAM1/CRKL/MAPK1/CTNNB1/RHOA/MAGI1/PFN2/PDGFRA/KIT/ARAP3/MAPK14/RAC1/RAPGEF5/MAGI2/GNAI1/KRIT1/DOCK4/MET/ANGPT1/	36
hsa-mir-381	hsa04015:Rap1 signaling pathway	3.64493e-05	0.00210281	PIK3R3/SIPA1L2/FGFR2/PDGFD/RAP1B/CALM1/FGF7/PRKCB/CRK/ACTG1/PRKD3/CALM2/PARD6B/MAPK1/MAGI1/PDGFC/RAPGEF6/FGF1/MAPK14/VEGFA/CNR1/RAC1/RAPGEF5/RALA/MAGI2/GNAI1/DOCK4/MET/TEK/	29
hsa-mir-423-5p	hsa04015:Rap1 signaling pathway	4.15024e-06	0.000556133	CDC42/PIK3R3/VAV3/CSF1/RAP1A/NGF/EFNA3/ADCY6/CALM1/MAPK3/NGFR/CALM3/RALB/ANGPT4/PLCB1/GNAI2/MRAS/FGFR3/FGFR1/GRIN1/	20
hsa-mir-484	hsa04015:Rap1 signaling pathway	5.83438e-05	0.00296928	PIK3CD/CSF1/VEGFB/RASGRP2/PDGFD/CALM1/FGF7/F2RL3/PLCG1/RAF1/MAGI1/KDR/FGF1/FGFR4/VEGFA/PDGFA/ANGPT2/ANGPT1/GRIN1/	19
hsa-mir-503	hsa04015:Rap1 signaling pathway	2.43522e-06	0.000154636	PRKCZ/SIPA1L2/FGF8/FGF7/MAP2K1/IGF1R/MAPK3/PARD6G/MAP2K2/INSR/PRKCG/RAF1/MAGI1/FGFR4/VEGFA/ANGPT2/FGFR1/RAPGEF1/RALGDS/	19
hsa-mir-520b	hsa04015:Rap1 signaling pathway	0.000687651	0.00623322	EPHA2/PIK3R3/VAV3/MAGI3/AKT1/FGF7/IGF1R/CRK/INSR/F2RL3/TIAM1/CRKL/MAPK1/MAGI1/PFN2/PIK3CA/KIT/RAPGEF2/FLT4/VEGFA/RAPGEF5/FGFR1/	22
hsa-mir-545	hsa04015:Rap1 signaling pathway	0.000561775	0.00667648	CDC42/GNAI3/ENAH/SIPA1L2/ITGB1/FGF8/PDGFD/CALM1/MAP2K1/GNAO1/CRK/SKAP1/PRKCA/ACTG1/INSR/PRKD3/PLCB1/PDGFB/CTNNB1/PFN2/PDGFRA/FGF2/PIK3R1/MAPK14/RAPGEF5/HGF/DOCK4/FGFR1/GNAQ/	29
hsa-mir-586	hsa04015:Rap1 signaling pathway	0.000114597	0.00497891	GNAI3/RAP1B/KITLG/IGF1/PRKD1/CALM1/CALML4/IGF1R/ADCY9/GRIN2A/PRKCA/MAP2K6/PLCB1/PARD6B/MAPK1/MAGI1/PRKCI/KDR/FGF5/PIK3R1/LCP2/RAPGEF5/EGFR/GNAI1/DOCK4/TEK/	26
hsa-mir-625	hsa04015:Rap1 signaling pathway	0.000254017	0.0076375	GNAI3/EFNA3/ENAH/CTNND1/FGF19/GRIN2B/IGF1/CALM1/PLCB2/IGF1R/AKT2/CALM2/GNAS/TIAM1/PDGFB/GNAI2/KDR/FGF1/ACTB/TLN1/	20
hsa-mir-634	hsa04015:Rap1 signaling pathway	2.39607e-06	0.000217244	VAV3/NRAS/ITGB1/PGF/CALM1/THBS1/IGF1R/ADCY7/PARD6G/INSR/CALM2/CRKL/MAPK1/RAF1/CTNNB1/GNAI2/FGFR3/RAPGEF2/PIK3R1/FLT4/GNAI1/FGFR1/	22
hsa-mir-15a	hsa05215:Prostate cancer	1.23678e-05	0.000275626	PIK3R3/AKT3/FGFR2/CREB3L1/CCND1/MMP3/FOXO1/SOS2/MAP2K1/IGF1R/PDPK1/GRB2/BCL2/CCNE1/AKT2/RAF1/NFKB1/PIK3R1/E2F3/FGFR1/IKBKB/	21
hsa-mir-15b	hsa05215:Prostate cancer	2.91927e-06	7.07028e-05	PIK3R3/AKT3/FGFR2/CREB3L1/CCND1/MMP3/FOXO1/SOS2/MAP2K1/IGF1R/PDPK1/GRB2/BCL2/CCNE1/AKT2/MAPK1/RAF1/NFKB1/PIK3R1/E2F3/FGFR1/IKBKB/	22
hsa-mir-16	hsa05215:Prostate cancer	6.33453e-06	0.000149592	PIK3R3/AKT3/CHUK/FGFR2/CREB3L1/CCND1/MMP3/FOXO1/SOS2/MAP2K1/IGF1R/MAPK3/GRB2/BCL2/CCNE1/RAF1/NFKB1/PIK3R1/E2F3/FGFR1/IKBKB/	21
hsa-mir-17	hsa05215:Prostate cancer	0.00107956	0.0140343	AKT3/PTEN/CCND1/MMP3/PDGFD/RB1/SOS1/TCF7L1/E2F1/MAPK1/PDGFRA/PIK3R1/PDGFRB/E2F3/CDKN1A/CREB5/	16
hsa-mir-20a	hsa05215:Prostate cancer	0.000361958	0.00832503	AKT3/PTEN/CCND1/MMP3/PDGFD/RB1/PIK3R2/SOS1/TCF7L1/CREB1/E2F1/MAPK1/EP300/PDGFRA/PDGFRB/E2F3/CDKN1A/CREB5/FGFR1/	19
hsa-mir-20b	hsa05215:Prostate cancer	4.46852e-06	0.000337373	AKT3/PTEN/CHUK/FGFR2/CCND1/MMP3/PDGFD/RB1/BCL2/PIK3R2/SOS1/TCF7L1/CREB1/E2F1/MAPK1/PDGFRA/PIK3R1/PDGFRB/E2F3/CDKN1A/CREB5/FGFR1/	22
hsa-mir-93	hsa05215:Prostate cancer	2.01415e-05	0.000950776	AKT3/PTEN/CHUK/FGFR2/CCND1/MMP3/PDGFD/RB1/PIK3R2/SOS1/TCF7L1/CREB1/E2F1/MAPK1/PDGFRA/LEF1/PIK3R1/PDGFRB/E2F3/CDKN1A/CREB5/	21
hsa-mir-96	hsa05215:Prostate cancer	0.000337888	0.00550559	MTOR/CASP9/KRAS/FOXO1/HSP90AA1/MAP2K1/IGF1R/BCL2/CREB1/EP300/PDGFRA/PIK3R1/CREB3L2/	13
hsa-mir-106a	hsa05215:Prostate cancer	4.35315e-06	0.000423707	E2F2/AKT3/PTEN/CCND1/MMP3/PDGFD/RB1/PDPK1/BCL2/PIK3R2/SOS1/TCF7L1/CREB1/E2F1/MAPK1/PDGFRA/LEF1/PDGFRB/E2F3/CDKN1A/CREB5/FGFR1/	22
hsa-mir-130a	hsa05215:Prostate cancer	7.77218e-05	0.00147671	PTEN/CHUK/PDGFD/IGF1/HSP90B1/SOS2/MAP2K1/CREBBP/TGFA/CREB1/MAPK1/PIK3CA/PDGFRA/CDKN1A/CREB5/CREB3L2/	16
hsa-mir-130b	hsa05215:Prostate cancer	6.23339e-06	0.000350728	CASP9/ZEB1/PTEN/CHUK/PDGFD/IGF1/HSP90B1/SOS2/MAP2K1/CREBBP/TGFA/CREB1/MAPK1/PIK3CA/PDGFRA/CDKN1A/CREB5/CREB3L2/	18
hsa-mir-148a	hsa05215:Prostate cancer	1.20425e-05	0.000698467	PIK3R3/NRAS/PTEN/CHUK/CDKN1B/IGF1/HSP90B1/SOS2/HSP90AA1/MAP2K1/TGFA/E2F1/EP300/RAF1/PIK3CA/E2F3/IKBKB/	17
hsa-mir-148b	hsa05215:Prostate cancer	5.4368e-05	0.00225239	PIK3R3/NRAS/PTEN/CHUK/CDKN1B/IGF1/HSP90B1/SOS2/MAP2K1/SOS1/TGFA/E2F1/EP300/PIK3CA/E2F3/IKBKB/	16
hsa-mir-152	hsa05215:Prostate cancer	6.42363e-05	0.00265204	PIK3R3/NRAS/PTEN/CHUK/CDKN1B/IGF1/HSP90B1/SOS2/HSP90AA1/MAP2K1/TGFA/E2F1/EP300/PIK3CA/E2F3/IKBKB/	16
hsa-mir-153	hsa05215:Prostate cancer	0.000319654	0.00691144	AKT3/PTEN/FGFR2/BAD/CDKN1B/FOXO1/IGF1R/CREBBP/GRB2/PIK3R1/PDGFA/CREB5/	12
hsa-mir-195	hsa05215:Prostate cancer	4.84253e-06	0.000110289	PIK3R3/AKT3/CHUK/FGFR2/CREB3L1/CCND1/MMP3/FOXO1/SOS2/MAP2K1/IGF1R/MAPK3/GRB2/BCL2/CCNE1/RAF1/NFKB1/PIK3R1/E2F3/FGFR1/IKBKB/	21
hsa-mir-196a	hsa05215:Prostate cancer	7.05746e-05	0.00931585	NRAS/CREB3L1/CDKN1B/FOXO1/NFKBIA/HSP90AA1/PDGFRA/TCF7/PDGFA/FGFR1/	10
hsa-mir-302c	hsa05215:Prostate cancer	0.000306574	0.00526077	PIK3R3/PTEN/CCND1/IGF1R/SOS1/TCF7L1/CREB1/E2F1/MAPK1/PIK3CA/LEF1/E2F3/CREB5/FGFR1/	14
hsa-mir-424	hsa05215:Prostate cancer	7.81692e-06	0.000172531	PIK3R3/AKT3/CHUK/FGFR2/CREB3L1/CCND1/MMP3/FOXO1/SOS2/MAP2K1/PDPK1/GRB2/BCL2/CCNE1/MAPK1/RAF1/NFKB1/PIK3R1/E2F3/FGFR1/IKBKB/	21
hsa-mir-454	hsa05215:Prostate cancer	0.000581866	0.00888962	CASP9/ZEB1/PTEN/PDGFD/IGF1/SOS2/MAP2K1/TGFA/CREB1/MAPK1/PDGFRA/CDKN1A/CREB5/CREB3L2/	14
hsa-mir-497	hsa05215:Prostate cancer	3.71625e-06	7.55637e-05	PIK3R3/AKT3/CHUK/FGFR2/CREB3L1/CCND1/MMP3/FOXO1/SOS2/MAP2K1/IGF1R/PDPK1/MAPK3/GRB2/BCL2/CCNE1/RAF1/NFKB1/PIK3R1/E2F3/FGFR1/IKBKB/	22
hsa-mir-503	hsa05215:Prostate cancer	0.000221683	0.00281537	TCF7L2/CCND1/MAP2K1/IGF1R/MAPK3/MAP2K2/CCNE1/RAF1/FGFR1/IKBKG/	10
hsa-mir-519a	hsa05215:Prostate cancer	4.55458e-05	0.00188467	E2F2/AKT3/PTEN/PDGFD/CDK2/IGF1/RB1/SOS1/TCF7L1/E2F1/MAPK1/PIK3CA/PDGFRA/LEF1/CDKN1A/CREB5/CREB3L2/	17
hsa-mir-520b	hsa05215:Prostate cancer	7.56263e-05	0.00127372	PIK3R3/PTEN/CCND1/AKT1/IGF1R/SOS1/TCF7L1/CREB1/E2F1/MAPK1/PIK3CA/LEF1/E2F3/CREB5/FGFR1/	15
hsa-mir-520e	hsa05215:Prostate cancer	0.00068186	0.00866848	PIK3R3/PTEN/CCND1/IGF1R/SOS1/TCF7L1/E2F1/MAPK1/PIK3CA/LEF1/E2F3/CREB5/FGFR1/	13
hsa-mir-548d-3p	hsa05215:Prostate cancer	2.32142e-05	0.000708032	PIK3R3/NRAS/PTEN/CHUK/CCND1/CDKN1B/KRAS/MDM2/HSP90B1/FOXO1/NFKBIA/AKT1/CREBBP/CCNE1/AKT2/TCF7L1/E2F1/LEF1/PDGFC/E2F3/PDGFA/	21
hsa-mir-582-3p	hsa05215:Prostate cancer	2.83832e-05	0.0072661	PLAU/PTEN/CDKN1B/IGF1R/CREBBP/EP300/CTNNB1/GSK3B/PDGFC/E2F3/CREB5/	11
hsa-mir-622	hsa05215:Prostate cancer	0.000332059	0.00602648	PTEN/TCF7L2/HRAS/KRAS/RB1/MAPK3/E2F1/MAPK1/LEF1/PDGFC/EGFR/	11
hsa-mir-942	hsa05215:Prostate cancer	9.95458e-05	0.00704286	NRAS/ZEB1/CHUK/TCF7L2/FGFR2/CCND1/CDKN1B/IGF1/FOXO1/CREBBP/SOS1/TGFA/PIK3R1/	13
hsa-mir-1251	hsa05215:Prostate cancer	5.9889e-05	0.00311423	IGF1/ETV5/LEF1/	3
hsa-mir-15a	hsa04151:PI3K-Akt signaling pathway	1.51345e-07	1.57399e-05	GNB1/COL9A2/PIK3R3/GNG12/ITGA10/EFNA3/LAMC1/AKT3/FGFR2/PPP2R2D/BDNF/CREB3L1/CCND1/CCND2/VWF/NR4A1/EIF4B/KITLG/FLT3/COL4A1/SOS2/PPP2R5C/FGF7/MAP2K1/IGF1R/PDPK1/PHLPP2/RPS6KB1/GRB2/BCL2/INSR/CCNE1/AKT2/PPP2R1A/YWHAQ/IRS1/YWHAH/RAF1/KDR/EIF4E/NFKB1/FGF2/GHR/ITGA2/PIK3R1/IL3/PPP2CA/FGFR4/CCND3/VEGFA/SGK1/MYB/RELN/FGFR1/IKBKB/LPAR4/	56
hsa-mir-15b	hsa04151:PI3K-Akt signaling pathway	4.39505e-08	4.51225e-06	GNB1/PIK3R3/GNG12/PKN2/ITGA10/LAMC1/AKT3/FGFR2/BDNF/CREB3L1/CCND1/CCND2/VWF/NR4A1/EIF4B/KITLG/FLT3/COL4A1/SOS2/PPP2R5C/FGF7/MAP2K1/IGF1R/PDPK1/PHLPP2/RPS6KB1/GRB2/BCL2/INSR/CCNE1/AKT2/PPP2R1A/YWHAQ/IRS1/IFNAR1/MAPK1/YWHAH/RAF1/KDR/EIF4E/NFKB1/FGF2/GHR/ITGA2/PIK3R1/IL3/PPP2CA/FGFR4/CCND3/VEGFA/SGK1/MYB/RELN/FGFR1/IKBKB/NTRK2/LPAR4/	57
hsa-mir-16	hsa04151:PI3K-Akt signaling pathway	5.01505e-07	3.07924e-05	GNB1/PIK3R3/GNG12/ITGA10/LAMC1/AKT3/CHUK/FGF8/FGFR2/BDNF/CREB3L1/CCND1/CCND2/VWF/NR4A1/EIF4B/KITLG/FLT3/COL4A1/SOS2/PPP2R5C/FGF7/MAP2K1/IGF1R/MAPK3/PHLPP2/RPS6KB1/GRB2/BCL2/INSR/CCNE1/PPP2R1A/YWHAQ/IRS1/YWHAH/RAF1/KDR/EIF4E/NFKB1/FGF2/GHR/ITGA2/PIK3R1/PPP2CA/FGFR4/CCND3/VEGFA/SGK1/MYB/RELN/FGFR1/IKBKB/LPAR4/	53
hsa-mir-17	hsa04151:PI3K-Akt signaling pathway	6.26468e-05	0.00298616	JAK1/PKN2/MCL1/LAMC1/AKT3/ITGB1/PTEN/CCND1/FGF4/PDGFD/PPP2R1B/CCND2/ERBB3/COL4A1/FGF7/GNB5/RBL2/PHLPP2/LAMA3/STK11/SOS1/BCL2L11/ITGA4/COL4A3/MAPK1/OSM/PPP2R3A/GNB4/PDGFRA/EREG/FGF5/ITGA2/PIK3R1/F2R/PPP2CA/PDGFRB/CDKN1A/VEGFA/ITGB8/CREB5/MAGI2/CHRM2/PPP2R2A/PTK2/NTRK2/	45
hsa-mir-20a	hsa04151:PI3K-Akt signaling pathway	1.81486e-05	0.00108528	JAK1/PKN2/ITGA10/MCL1/LAMC1/AKT3/ITGB1/PTEN/CCND1/FGF4/PDGFD/PPP2R1B/CCND2/ERBB3/KITLG/COL4A1/FGF7/GNB5/RBL2/PHLPP2/PRKCA/LAMA3/STK11/PIK3R2/YWHAQ/SOS1/BCL2L11/ITGA4/CREB1/COL4A3/MAPK1/OSM/PPP2R3A/GNB4/PDGFRA/EREG/FGF5/ITGA2/F2R/PPP2CA/PDGFRB/CDKN1A/VEGFA/ITGB8/CREB5/MAGI2/CHRM2/PPP2R2A/FGFR1/YWHAZ/PTK2/NTRK2/COL4A5/	53
hsa-mir-20b	hsa04151:PI3K-Akt signaling pathway	6.82843e-06	0.000412437	JAK1/PKN2/MCL1/LAMC1/AKT3/ITGB1/PTEN/CHUK/FGFR2/CCND1/FGF4/PDGFD/PPP2R1B/CCND2/ERBB3/COL4A1/FGF7/GNB5/RBL2/PHLPP2/LAMA3/BCL2/STK11/PIK3R2/SOS1/BCL2L11/ITGA4/ITGAV/CREB1/COL4A3/MAPK1/OSM/PPP2R3A/GNB4/PDGFRA/EREG/FGF5/ITGA2/PIK3R1/F2R/PPP2CA/PDGFRB/CDKN1A/VEGFA/ITGB8/CREB5/MAGI2/CHRM2/PPP2R2A/FGFR1/PTK2/NTRK2/	52
hsa-mir-29a	hsa04151:PI3K-Akt signaling pathway	1.83004e-07	1.93315e-05	PIK3R3/GNG12/LAMC1/AKT3/PTEN/RPS6KB2/CCND2/COL2A1/CDK2/IGF1/COL4A1/COL4A2/GNG2/TCL1A/PHLPP2/YWHAE/G6PC/COL1A1/CCNE1/AKT2/GYS1/COL4A4/COL4A3/EIF4E2/COL6A3/GNB4/PDGFC/PIK3R1/PPP2CA/PDGFRB/VEGFA/COL9A1/FOXO3/LAMA2/SGK1/THBS2/CDK6/COL1A2/FGFR1/COL4A5/	40
hsa-mir-29b	hsa04151:PI3K-Akt signaling pathway	8.79156e-07	8.08824e-05	PIK3R3/GNG12/LAMC1/AKT3/PTEN/RPS6KB2/CCND2/COL2A1/CDK2/IGF1/COL4A1/COL4A2/GNG2/TCL1A/PHLPP2/YWHAE/G6PC/COL1A1/CCNE1/AKT2/GYS1/COL4A4/COL4A3/EIF4E2/COL6A3/GNB4/EREG/PDGFC/PIK3R1/PPP2CA/PDGFRB/VEGFA/COL9A1/LAMA2/SGK1/THBS2/CDK6/COL1A2/COL4A5/	39
hsa-mir-29c	hsa04151:PI3K-Akt signaling pathway	1.3829e-06	0.00012861	PIK3R3/GNG12/LAMC1/AKT3/PTEN/RPS6KB2/CCND2/COL2A1/CDK2/IGF1/COL4A1/COL4A2/GNG2/TCL1A/YWHAE/G6PC/COL1A1/CCNE1/AKT2/GYS1/COL4A4/COL4A3/EIF4E2/COL6A3/GNB4/PDGFC/PIK3R1/PPP2CA/PDGFRB/VEGFA/COL9A1/LAMA2/SGK1/THBS2/CDK6/COL1A2/FGFR1/COL4A5/	38
hsa-mir-93	hsa04151:PI3K-Akt signaling pathway	2.25608e-05	0.000950776	JAK1/PKN2/MCL1/LAMC1/AKT3/ITGB1/PTEN/CHUK/FGFR2/CCND1/FGF4/PDGFD/PPP2R1B/CCND2/ERBB3/COL4A1/COL4A2/FGF7/GNB5/RBL2/PHLPP2/LAMA3/STK11/PIK3R2/YWHAQ/SOS1/ITGA4/CREB1/COL4A3/MAPK1/OSM/PPP2R3A/GNB4/PDGFRA/EREG/FGF5/ITGA2/PIK3R1/F2R/PPP2CA/PDGFRB/CDKN1A/VEGFA/ITGB8/CREB5/MAGI2/CHRM2/PPP2R2A/PTK2/NTRK2/COL4A5/	51
hsa-mir-106a	hsa04151:PI3K-Akt signaling pathway	0.000118772	0.00433519	JAK1/PKN2/MCL1/LAMC1/AKT3/PTEN/CCND1/FGF4/PDGFD/PPP2R1B/CCND2/ERBB3/COL4A1/FGF7/GNB5/PDPK1/RBL2/PHLPP2/LAMA3/BCL2/STK11/PIK3R2/SOS1/BCL2L11/ITGA4/CREB1/COL4A3/MAPK1/OSM/PPP2R3A/GNB4/PDGFRA/EREG/FGF5/ITGA2/F2R/PPP2CA/PDGFRB/CDKN1A/VEGFA/ITGB8/CREB5/MAGI2/CHRM2/PPP2R2A/FGFR1/YWHAZ/NTRK2/	48
hsa-mir-106b	hsa04151:PI3K-Akt signaling pathway	0.000100512	0.0047985	JAK1/PKN2/ITGA10/MCL1/THEM4/LAMC1/AKT3/PTEN/CCND1/FGF4/PDGFD/PPP2R1B/CCND2/ERBB3/COL4A1/FGF7/GNB5/RBL2/PHLPP2/PRKCA/LAMA3/STK11/PIK3R2/YWHAQ/SOS1/ITGA4/CREB1/COL4A3/MAPK1/OSM/PPP2R3A/GNB4/PDGFRA/EREG/FGF5/ITGA2/F2R/PPP2CA/PDGFRB/CDKN1A/VEGFA/ITGB8/CREB5/MAGI2/CHRM2/PPP2R2A/FGFR1/YWHAZ/PTK2/NTRK2/COL4A5/	51
hsa-mir-107	hsa04151:PI3K-Akt signaling pathway	0.000226336	0.0072679	MTOR/ITGA10/LAMC1/PPP2R5A/AKT3/PTEN/PIK3AP1/FGFR2/BDNF/EIF4B/ITGA5/PPP2R3C/PPP2R5C/FGF7/MAP2K1/IGF1R/COL1A1/CHAD/RPS6KB1/INSR/CCNE1/YWHAQ/BCL2L11/ERBB4/COL4A4/COL4A3/YWHAH/FGF2/GHR/ITGA2/PIK3R1/VEGFA/SGK1/MYB/CDK6/RELN/NTRK2/	37
hsa-mir-130a	hsa04151:PI3K-Akt signaling pathway	1.20968e-05	0.000480415	PRKAA2/CSF1/LAMC1/PTEN/CHUK/PDGFD/PPP2R1B/CCND2/COL2A1/ERBB3/IGF1/HSP90B1/SOS2/MAP2K1/ITGA11/RPS6KB1/TGFA/BCL2L11/ITGA4/CREB1/ERBB4/COL4A4/YWHAB/MAPK1/PIK3CA/PDGFRA/KIT/EREG/CDKN1A/MYB/ITGB8/CREB5/MAGI2/RELN/MET/CHRM2/CREB3L2/TEK/NTRK2/TSC1/	40
hsa-mir-130b	hsa04151:PI3K-Akt signaling pathway	3.80078e-05	0.000981292	CASP9/PRKAA2/CSF1/LAMC1/PTEN/CHUK/PDGFD/PPP2R1B/CCND2/ERBB3/IGF1/HSP90B1/SOS2/MAP2K1/ITGA11/RPS6KB1/TGFA/BCL2L11/ITGA4/CREB1/ERBB4/COL4A4/COL6A3/YWHAB/MAPK1/PIK3CA/PDGFRA/KIT/EREG/CDKN1A/MYB/ITGB8/CREB5/MAGI2/RELN/MET/CHRM2/CREB3L2/TSC1/	39
hsa-mir-132	hsa04151:PI3K-Akt signaling pathway	0.000178384	0.00865163	GNB1/GNG12/LAMC2/PIK3AP1/NTF3/KRAS/KITLG/PPP2R5E/PPP2R5C/FGF7/MAPK3/BRCA1/COL1A1/BCL2L11/YWHAB/MAPK1/YWHAH/ITGA9/PIK3CA/PDGFRA/GHR/PIK3R1/ATF6B/FOXO3/MYB/ITGB8/CREB5/YWHAG/PPP2CB/SGK3/CCNE2/PKN3/	32
hsa-mir-148a	hsa04151:PI3K-Akt signaling pathway	0.000274204	0.00467759	PIK3R3/CSF1/NRAS/PTEN/CHUK/CDKN1B/COL2A1/ITGA5/ERBB3/IGF1/HSP90B1/FLT1/COL4A1/SOS2/HSP90AA1/MAP2K1/ITGA11/RPS6KB1/TGFA/BCL2L11/IRS1/YWHAB/RAF1/ITGA9/MAGI1/PIK3CA/KIT/FGF5/LAMA4/MYB/ITGB8/MET/IKBKB/TEK/NTRK2/	35
hsa-mir-152	hsa04151:PI3K-Akt signaling pathway	0.000212986	0.00615531	PIK3R3/CSF1/NRAS/PTEN/CHUK/CDKN1B/COL2A1/ITGA5/ERBB3/IGF1/HSP90B1/FLT1/COL4A1/SOS2/HSP90AA1/MAP2K1/ITGA11/RPS6KB1/LAMA3/TGFA/BCL2L11/IRS1/YWHAB/ITGA9/MAGI1/PIK3CA/KIT/FGF5/FGF1/LAMA4/MYB/ITGB8/MET/IKBKB/TEK/NTRK2/	36
hsa-mir-153	hsa04151:PI3K-Akt signaling pathway	1.36021e-05	0.00124431	PKN2/MCL1/EFNA3/LAMC1/AKT3/ITGB1/DDIT4/PTEN/FGFR2/BAD/CDKN1B/ITGA5/GNG2/FGF7/IGF1R/BRCA1/RPS6KB1/GRB2/MAGI1/PIK3R1/EFNA5/FOXO3/MYB/PDGFA/IL6/CREB5/GNG11/ANGPT2/SGK3/ANGPT1/TEK/	31
hsa-mir-195	hsa04151:PI3K-Akt signaling pathway	2.90429e-07	2.22178e-05	GNB1/PIK3R3/GNG12/ITGA10/LAMC1/AKT3/CHUK/FGF8/FGFR2/BDNF/CREB3L1/CCND1/CCND2/VWF/NR4A1/EIF4B/KITLG/FLT3/COL4A1/SOS2/PPP2R5C/FGF7/MAP2K1/IGF1R/MAPK3/PHLPP2/RPS6KB1/GRB2/BCL2/INSR/CCNE1/PPP2R1A/YWHAQ/IRS1/YWHAH/RAF1/KDR/EIF4E/NFKB1/FGF2/GHR/ITGA2/PIK3R1/PPP2CA/FGFR4/CCND3/VEGFA/SGK1/MYB/RELN/FGFR1/IKBKB/LPAR4/	53
hsa-mir-199a-3p	hsa04151:PI3K-Akt signaling pathway	2.74043e-06	0.000739916	MTOR/CASP9/DDIT4/LPAR5/PPP2R5E/FGF7/PHLPP2/YWHAE/ITGA3/CHAD/RPS6KB1/STK11/ITGA6/ERBB4/FN1/PDGFRA/PIK3R1/ITGB8/YWHAG/HGF/PPP2R2A/SGK3/ANGPT1/NTRK2/LPAR4/COL4A5/MTCP1/	27
hsa-mir-200c	hsa04151:PI3K-Akt signaling pathway	0.000219056	0.00819898	CSF3R/COL9A2/PRKAA2/ITGA10/EFNA1/LAMC1/PTEN/PPP2R1B/FGF23/NTF3/CDKN1B/CDK2/FLT1/PPP2R5E/GNB5/PDPK1/G6PC/RPS6KB1/AKT2/YWHAQ/ITGAV/ERBB4/FN1/YWHAB/PPP2R2C/KDR/EREG/ITGA1/FLT4/MYB/CREB5/YWHAG/RELN/CHRM2/IKBKB/CCNE2/LPAR1/MTCP1/	38
hsa-mir-301a	hsa04151:PI3K-Akt signaling pathway	0.000495628	0.00761297	PRKAA2/CSF1/LAMC1/PTEN/PDGFD/PPP2R1B/ERBB3/IGF1/HSP90B1/SOS2/MAP2K1/ITGA11/RPS6KB1/TGFA/BCL2L11/ITGA4/CREB1/COL4A4/COL6A3/MAPK1/PDGFRA/KIT/EREG/CDKN1A/MYB/ITGB8/CREB5/MAGI2/RELN/MET/CHRM2/CREB3L2/TSC1/	33
hsa-mir-302a	hsa04151:PI3K-Akt signaling pathway	5.08291e-06	0.000537763	EPHA2/PIK3R3/JAK1/PKN2/MCL1/CRTC2/LAMC1/PTEN/CCND1/CCND2/ERBB3/FGF9/COL4A2/FGF7/GNB5/IGF1R/RBL2/PHLPP2/GNGT2/ITGB4/LAMA3/YWHAQ/SOS1/ERBB4/MAPK1/MAGI1/PIK3CA/KIT/ITGA2/F2R/ATF6B/VEGFA/FOXO3/MYB/ITGB8/CREB5/FGFR1/YWHAZ/MTCP1/	39
hsa-mir-302b	hsa04151:PI3K-Akt signaling pathway	2.24079e-05	0.00107558	EPHA2/PIK3R3/JAK1/PKN2/MCL1/CRTC2/LAMC1/PTEN/CCND1/CCND2/ERBB3/FGF9/FGF7/GNB5/IGF1R/RBL2/PHLPP2/GNGT2/LAMA3/YWHAQ/SOS1/ERBB4/MAPK1/MAGI1/PIK3CA/KIT/ITGA2/F2R/FLT4/ATF6B/VEGFA/FOXO3/ITGB8/CREB5/FGFR1/YWHAZ/MTCP1/	37
hsa-mir-302c	hsa04151:PI3K-Akt signaling pathway	7.86696e-05	0.00279277	PIK3R3/JAK1/PKN2/MCL1/CRTC2/LAMC1/PTEN/CCND1/CCND2/ERBB3/FGF9/FGF7/GNB5/IGF1R/RBL2/PHLPP2/GNGT2/LAMA3/YWHAQ/SOS1/CREB1/ERBB4/MAPK1/MAGI1/PIK3CA/KIT/ITGA2/FLT4/VEGFA/FOXO3/ITGB8/CREB5/FGFR1/YWHAZ/MTCP1/	35
hsa-mir-302d	hsa04151:PI3K-Akt signaling pathway	0.000129523	0.00524279	EPHA2/PIK3R3/JAK1/PKN2/MCL1/CRTC2/LAMC1/PTEN/CCND1/CCND2/ERBB3/COL4A2/FGF7/GNB5/IGF1R/RBL2/PHLPP2/GNGT2/LAMA3/YWHAQ/SOS1/MAPK1/MAGI1/PIK3CA/KIT/ITGA2/FLT4/ATF6B/FOXO3/MYB/ITGB8/CREB5/FGFR1/YWHAZ/MTCP1/	35
hsa-mir-338-5p	hsa04151:PI3K-Akt signaling pathway	2.1186e-05	0.004304	MTOR/JAK1/PKN2/FASLG/LAMC2/PPP2R5A/PTEN/FGF8/CREB3L1/NTF3/KRAS/SOS2/GNG2/PPP2R5C/PHLPP1/BCL2/GNG7/BCL2L11/COL4A3/YWHAB/PCK1/MAPK1/OSM/MAGI1/GNB4/EREG/PDGFC/VEGFC/GHR/PIK3R1/IL6/CREB5/EGFR/YWHAG/CDK6/RELN/MET/RHEB/IL7/ANGPT1/JAK2/TEK/LPAR1/TSC1/COL4A5/	45
hsa-mir-424	hsa04151:PI3K-Akt signaling pathway	1.34729e-07	8.32625e-06	GNB1/PIK3R3/GNG12/ITGA10/LAMC1/AKT3/CHUK/FGFR2/BDNF/CREB3L1/CCND1/CCND2/VWF/NR4A1/EIF4B/KITLG/FLT3/COL4A1/SOS2/PPP2R5C/FGF7/MAP2K1/MLST8/PDPK1/PHLPP2/RPS6KB1/GRB2/BCL2/INSR/CCNE1/PPP2R1A/YWHAQ/IRS1/IFNAR1/MAPK1/YWHAH/RAF1/KDR/NFKB1/FGF2/GHR/ITGA2/PIK3R1/IL3/PPP2CA/CCND3/VEGFA/SGK1/MYB/ITGB8/RELN/FGFR1/IKBKB/NTRK2/LPAR4/	55
hsa-mir-454	hsa04151:PI3K-Akt signaling pathway	0.000570448	0.00888962	CASP9/PRKAA2/CSF1/LAMC1/PTEN/PDGFD/PPP2R1B/ERBB3/IGF1/SOS2/MAP2K1/ITGA11/RPS6KB1/TGFA/BCL2L11/ITGA4/CREB1/MAPK1/PPP2R3A/PDGFRA/KIT/EREG/CDKN1A/CCND3/MYB/ITGB8/CREB5/MAGI2/RELN/MET/CHRM2/CREB3L2/TEK/TSC1/	34
hsa-mir-484	hsa04151:PI3K-Akt signaling pathway	4.63174e-06	0.000618337	PIK3CD/COL9A2/PKN2/CSF1/ITGA10/CRTC2/IL6R/LAMB3/PTEN/BDNF/VEGFB/PDGFD/FGF7/PHLPP1/CREB3L3/BCL2L1/IFNAR1/RAF1/MAGI1/ITGB5/KDR/GHR/FGF1/FGFR4/VEGFA/COL9A1/PDGFA/ANGPT2/ANGPT1/	29
hsa-mir-497	hsa04151:PI3K-Akt signaling pathway	2.9691e-08	1.79276e-06	GNB1/PIK3R3/GNG12/ITGA10/EFNA3/LAMC1/AKT3/CHUK/FGFR2/PPP2R2D/BDNF/CREB3L1/CCND1/CCND2/VWF/NR4A1/EIF4B/KITLG/FLT3/COL4A1/SOS2/PPP2R5C/FGF7/MAP2K1/IGF1R/MLST8/PDPK1/MAPK3/PHLPP2/RPS6KB1/GRB2/BCL2/INSR/CCNE1/PPP2R1A/YWHAQ/IRS1/IFNAR1/YWHAH/RAF1/KDR/NFKB1/FGF2/GHR/ITGA2/PIK3R1/IL3/PPP2CA/FGFR4/CCND3/VEGFA/SGK1/MYB/RELN/FGFR1/IKBKB/NTRK2/LPAR4/	58
hsa-mir-503	hsa04151:PI3K-Akt signaling pathway	5.33709e-07	6.7781e-05	FGF8/CCND1/CCND2/EIF4B/COL4A1/FGF7/MAP2K1/IGF1R/MAPK3/PIK3R6/COL1A1/PHLPP1/MAP2K2/INSR/CDC37/CCNE1/RAF1/MAGI1/EIF4E/FGFR4/VEGFA/SGK1/MYB/RELN/ANGPT2/FGFR1/IKBKG/	27
hsa-mir-511	hsa04151:PI3K-Akt signaling pathway	8.02742e-05	0.00537908	MTOR/PIK3R3/PKN2/LAMC1/ITGB1/PTEN/CCND1/FGF4/KRAS/ERBB3/FGF9/COL4A1/SOS2/PPP2R5E/IGF1R/PHLPP2/YWHAE/CSF3/RPS6KB1/PHLPP1/INSR/AKT2/ITGA4/FN1/COL4A4/COL4A3/ITGA9/FGF2/VEGFC/ITGA1/VEGFA/RAC1/ANGPT2/FGFR1/JAK2/NTRK2/TNC/TLR4/	38
hsa-mir-519a	hsa04151:PI3K-Akt signaling pathway	1.73381e-06	0.000245335	JAK1/LAMC1/AKT3/PTEN/PIK3AP1/FGF4/PDGFD/PPP2R1B/CCND2/CDK2/ERBB3/IGF1/FGF9/COL4A2/GNG2/FGF7/ITGA11/PHLPP2/ITGB4/STK11/SOS1/ITGA4/ERBB4/COL4A4/COL4A3/IFNAR2/IFNAR1/MAPK1/OSM/PIK3CA/PDGFRA/KIT/EREG/FGF5/CDKN1A/MYB/THBS2/ITGB8/CREB5/YWHAG/MAGI2/CHRM2/CREB3L2/NTRK2/	44
hsa-mir-520a-3p	hsa04151:PI3K-Akt signaling pathway	6.27999e-05	0.00441169	PIK3R3/JAK1/PKN2/MCL1/CRTC2/LAMC1/CCND1/CCND2/ERBB3/FGF7/GNB5/IGF1R/RBL2/PHLPP2/GNGT2/LAMA3/YWHAQ/SOS1/BCL2L11/MAGI1/PIK3CA/GNB4/KIT/ITGA2/FLT4/ATF6B/VEGFA/FOXO3/ITGB8/CREB5/FGFR1/YWHAZ/MTCP1/	33
hsa-mir-520b	hsa04151:PI3K-Akt signaling pathway	1.79798e-06	0.000176903	EPHA2/PIK3R3/JAK1/PKN2/MCL1/CRTC2/LAMC1/PTEN/CCND1/CCND2/ERBB3/AKT1/FGF7/GNB5/IGF1R/RBL2/PHLPP2/GNGT2/LAMA3/INSR/YWHAQ/SOS1/CREB1/MAPK1/MAGI1/PIK3CA/GNB4/KIT/ITGA2/FLT4/ATF6B/VEGFA/FOXO3/ITGB8/CREB5/FGFR1/YWHAZ/NTRK2/MTCP1/	39
hsa-mir-520e	hsa04151:PI3K-Akt signaling pathway	7.45529e-05	0.00250576	PIK3R3/JAK1/PKN2/MCL1/CRTC2/LAMC1/PTEN/CCND1/CCND2/ERBB3/FGF7/GNB5/IGF1R/RBL2/PHLPP2/GNGT2/LAMA3/INSR/YWHAQ/SOS1/MAPK1/MAGI1/PIK3CA/GNB4/KIT/ITGA2/ATF6B/VEGFA/FOXO3/ITGB8/CREB5/FGFR1/YWHAZ/MTCP1/	34
hsa-mir-568	hsa04151:PI3K-Akt signaling pathway	5.46951e-05	0.00340665	JAK1/GNG12/PKN2/NGF/EFNA1/PTEN/FGFR2/BDNF/CCND2/CDKN1B/CDK4/KITLG/IGF1/RBL2/RPS6KB1/BCL2/SOS1/ERBB4/COL4A3/COL6A3/PCK1/MAPK1/MAGI1/GNB4/PDGFRA/EREG/VEGFA/MYB/ITGB8/IL6/CDK6/ANGPT2/YWHAZ/ANGPT1/GNG10/	35
hsa-mir-622	hsa04151:PI3K-Akt signaling pathway	0.000257673	0.00602648	EPHA2/LAMC2/PTEN/HRAS/KRAS/COL2A1/IL4R/MAPK3/PHLPP2/RPS6KB1/ATF2/MAPK1/ITGB5/KDR/PDGFC/PRLR/GHR/CSF1R/FLT4/LAMA2/EGFR/ANGPT2/PTK2/NTRK2/PKN3/	25
hsa-mir-634	hsa04151:PI3K-Akt signaling pathway	0.000407989	0.00616516	NRAS/ITGB1/PIK3AP1/ITGA7/PGF/THBS1/IGF1R/YWHAE/RPS6KB1/INSR/ATF2/COL6A3/COL6A2/MAPK1/RAF1/FGFR3/EIF4E/PIK3R1/FLT4/HSP90AB1/FOXO3/YWHAG/FGFR1/TSC1/RXRA/	25
hsa-mir-637	hsa04151:PI3K-Akt signaling pathway	8.3417e-05	0.00983374	ITGA10/IL6R/EFNA3/AKT3/BAD/GNB3/COL2A1/NR4A1/ITGA5/ERBB3/FLT1/COL4A1/GNG2/TCL1B/THBS1/MLST8/IL4R/GNGT2/ITGA3/COL1A1/PHLPP1/PPP2R1A/FGF1/ATF6B/CDKN1A/PPP2R5D/VEGFA/CREB3L2/FGF17/	29
hsa-mir-767-5p	hsa04151:PI3K-Akt signaling pathway	7.24452e-05	0.0029944	NRAS/MCL1/LAMC2/RPS6KB2/PDGFD/COL2A1/ITGA5/IGF1/COL4A1/IGF1R/YWHAE/RPS6KB1/GYS1/COL4A4/EIF4E2/COL6A3/PDGFC/PIK3R1/FOXO3/LAMA2/COL1A2/COL4A5/	22
hsa-mir-924	hsa04151:PI3K-Akt signaling pathway	9.19076e-06	0.000988797	PIK3AP1/FGFR2/KRAS/IGF1/PPP2R5C/ITGA11/PHLPP2/COL1A1/JAK3/PIK3R1/F2R/FGF18/CREB5/CDK6/IFNA21/IFNA7/IFNA10/IFNA16/IFNA1/TSC1/	20
hsa-mir-942	hsa04151:PI3K-Akt signaling pathway	8.13367e-06	0.00115091	NRAS/ITGA10/MCL1/IL6R/EFNA1/LAMC1/CHUK/FGFR2/CCND1/CDKN1B/IGF1/PPP2R5E/THBS1/SOS1/TGFA/COL4A3/MAGI1/ITGB5/COL6A6/PPP2R2C/EIF4E/IL7R/PIK3R1/THBS4/FGF1/TNXB/CDK6/CHRM2/TEK/NTRK2/COL4A5/MTCP1/	32
hsa-let-7i	hsa04010:MAPK signaling pathway	0.000100726	0.00735298	NRAS/NGF/FASLG/PTPN7/FAS/CHUK/PAK1/DUSP16/IGF1/RASGRP1/IGF1R/PRKCB/NLK/DUSP3/CACNG4/INSR/MAP4K3/MAP4K4/CRKL/PPP3CA/CASP3/MAP3K1/DUSP1/TAB2/HGF/TGFBR1/RPS6KA3/	27
hsa-mir-15a	hsa04010:MAPK signaling pathway	3.57637e-05	0.000656368	CDC42/MKNK1/GNG12/EFNA3/CACNA1E/AKT3/PPP3CB/FGFR2/BDNF/NR4A1/PTPRR/KITLG/FLT3/SOS2/PPM1A/FGF7/MAP2K1/IGF1R/NFATC3/NF1/CACNB1/MAP3K3/GRB2/INSR/AKT2/MAP3K2/CDC25B/CRKL/RAF1/FLNB/KDR/LAMTOR3/NFKB1/FGF2/FGFR4/MAPK9/HSPA1B/VEGFA/MAP3K7/MAP3K4/FGFR1/IKBKB/RPS6KA3/	43
hsa-mir-15b	hsa04010:MAPK signaling pathway	1.26766e-05	0.000229671	CDC42/MKNK1/GNG12/CACNA1E/AKT3/PPP3CB/FGFR2/BDNF/NR4A1/PTPRR/KITLG/FLT3/SOS2/PPM1A/FGF7/MAP2K1/IGF1R/NFATC3/NF1/CACNB1/MAP3K3/GRB2/INSR/AKT2/MAP3K2/CRKL/MAPK1/RAF1/FLNB/KDR/LAMTOR3/NFKB1/FGF2/FGFR4/MAPK9/HSPA1B/VEGFA/MAP3K7/MAP3K4/FGFR1/IKBKB/NTRK2/GADD45G/RPS6KA3/	44
hsa-mir-16	hsa04010:MAPK signaling pathway	1.24587e-05	0.000254988	CDC42/MKNK1/GNG12/CACNA1E/AKT3/PPP3CB/CHUK/FGF8/FGFR2/BDNF/NR4A1/PTPRR/KITLG/FLT3/SOS2/PPM1A/FGF7/MAP2K1/IGF1R/MAPK3/NFATC3/NF1/CACNB1/GRB2/INSR/MAP2K7/MAP3K2/CDC25B/CRKL/RAF1/FLNB/KDR/NFKB1/FGF2/FGFR4/MAPK9/HSPA1B/VEGFA/MAP3K7/MAP3K4/FGFR1/IKBKB/RPS6KA3/	43
hsa-mir-17	hsa04010:MAPK signaling pathway	7.18101e-06	0.00068459	PRKACB/HSPA6/AKT3/MAP3K8/DUSP8/MAP3K11/FGF4/PDGFD/HSPA8/IRAK4/MAP3K12/ERBB3/TAOK3/RPS6KA5/FGF7/TAOK2/CRK/MAP3K14/MAP3K3/MKNK2/SOS1/PPP3R1/DUSP2/MAP3K2/STK4/MAPK1/TGFBR2/IL1RAP/PDGFRA/EREG/FGF5/PPP3CA/RAPGEF2/MAP3K1/PDGFRB/MAPK9/VEGFA/MAP3K7/MAP3K5/RPS6KA2/NTRK2/RPS6KA3/	42
hsa-mir-19a	hsa04010:MAPK signaling pathway	0.000153469	0.00552488	PRKACB/RAP1A/PDGFD/CACNA1C/FGF6/KRAS/MAP3K12/ERBB3/RAP1B/IGF1/SOS2/PPM1A/HSPA2/RPS6KA5/MAP2K3/NLK/MAP4K3/IL1R1/ERBB4/MAPK1/RAF1/TGFBR2/MECOM/IL1RAP/KIT/EREG/RAPGEF2/RASA1/MEF2C/MAPK14/MAP3K5/TAB2/RPS6KA2/FLNC/STK3/TEK/NTRK2/	37
hsa-mir-19b	hsa04010:MAPK signaling pathway	1.19227e-05	0.000570302	PRKACB/RAP1A/FGFR2/PDGFD/CACNA1C/FGF6/KRAS/MAP3K12/ERBB3/RAP1B/KITLG/IGF1/SOS2/PPM1A/HSPA2/RPS6KA5/TP53/MAP2K3/NLK/MAP4K3/IL1R1/ERBB4/MAPK1/RAF1/TGFBR2/MECOM/IL1RAP/KIT/EREG/RAPGEF2/RASA1/MEF2C/MAPK14/MAP3K5/TAB2/RPS6KA2/FLNC/STK3/TEK/NTRK2/	40
hsa-mir-20a	hsa04010:MAPK signaling pathway	1.0621e-05	0.00105856	PRKACB/RAP1A/HSPA6/DUSP10/AKT3/MAP3K8/DUSP8/FGF4/PDGFD/HSPA8/IRAK4/MAP3K12/ERBB3/KITLG/DUSP6/TAOK3/PPM1A/RPS6KA5/FGF7/TAOK2/CRK/MAP3K14/MAP3K3/PRKCA/MKNK2/SOS1/PPP3R1/DUSP2/MAP3K2/STK4/MAPK1/TGFBR2/IL1RAP/PDGFRA/EREG/FGF5/PPP3CA/RAPGEF2/MAP3K1/PDGFRB/MAPK9/VEGFA/MAP3K7/MAP3K5/FGFR1/NTRK2/RPS6KA3/	47
hsa-mir-20b	hsa04010:MAPK signaling pathway	2.03282e-06	0.000258229	RPS6KA1/PRKACB/HSPA6/AKT3/MAP3K8/CHUK/FGFR2/DUSP8/FGF4/PDGFD/HSPA8/IRAK4/MAP3K12/ERBB3/TAOK3/RPS6KA5/FGF7/TAOK2/CRK/NLK/MAP3K14/MAP3K3/MKNK2/SOS1/PPP3R1/DUSP2/MAP3K2/STK4/MAPK1/TGFBR2/MAP3K13/IL1RAP/PDGFRA/EREG/FGF5/PPP3CA/RAPGEF2/MAP3K1/PDGFRB/MAPK9/VEGFA/MAP3K7/MAP3K5/RPS6KA2/FGFR1/NTRK2/RPS6KA3/	47
hsa-mir-21	hsa04010:MAPK signaling pathway	1.22218e-05	0.00106737	GNG12/EFNA1/FASLG/DUSP10/MAP3K8/DUSP5/DUSP8/NTF3/DUSP16/SOS2/RASGRP1/FGF7/CACNG1/IL1B/TGFBR2/MAPK10/PPP3CA/MAP3K1/RASA1/MEF2C/FGF1/STK3/NTRK2/TGFBR1/RPS6KA3/	25
hsa-mir-24	hsa04010:MAPK signaling pathway	4.83725e-05	0.00706239	RAP1A/EFNA3/FASLG/CACNA1E/DUSP8/CACNA1C/DUSP16/ERBB3/RAP1B/MAX/IGF1R/MAPK7/NLK/TAOK1/INSR/RRAS/IL1R1/IL1A/MAP3K2/MAPKAPK3/FLNB/PDGFRA/PDGFC/RAPGEF2/RASA1/FGFR4/MAPK14/MAPK13/ARAF/	29
hsa-mir-27a	hsa04010:MAPK signaling pathway	3.57161e-05	0.00357161	EPHA2/CDC42/STMN1/GNG12/CSF1/FAS/DUSP5/RRAS2/VEGFB/KRAS/IRAK4/ERBB3/RAP1B/KITLG/RPS6KA5/TP53/MAP2K4/NLK/TAOK1/NGFR/GRB2/MKNK2/INSR/MAP2K7/SOS1/MAP4K3/MAPK1/TAB1/MAPKAPK3/CACNA2D3/IL1RAP/PDGFRA/RAPGEF2/VEGFC/FGF1/MAP3K4/EGFR/MET/TGFBR1/	39
hsa-mir-27b	hsa04010:MAPK signaling pathway	9.3744e-06	0.000924941	EPHA2/CDC42/STMN1/GNG12/CSF1/CACNB2/FAS/DUSP5/RRAS2/VEGFB/KRAS/IRAK4/ERBB3/RAP1B/KITLG/RPS6KA5/TP53/MAP2K4/NLK/TAOK1/NGFR/GRB2/MKNK2/INSR/MAP2K7/SOS1/MAP4K3/MAPK1/MAPKAPK3/CACNA2D3/IL1RAP/PDGFRA/RAPGEF2/VEGFC/MEF2C/FGF1/MAPK14/MAP3K4/EGFR/MET/ANGPT2/TGFBR1/	42
hsa-mir-93	hsa04010:MAPK signaling pathway	1.63475e-05	0.000950776	RPS6KA1/PRKACB/AKT3/MAP3K8/CHUK/FGFR2/DUSP8/MAP3K11/FGF4/PDGFD/HSPA8/IRAK4/MAP3K12/ERBB3/DUSP6/TAOK3/RPS6KA5/FGF7/TAOK2/CRK/MAP3K14/MAP3K3/MKNK2/SOS1/PPP3R1/DUSP2/MAP3K2/STK4/MAPK1/TGFBR2/IL1RAP/PDGFRA/EREG/FGF5/PPP3CA/RAPGEF2/MAP3K1/PDGFRB/MAPK9/VEGFA/MAP3K7/MAP3K5/RPS6KA2/NTRK2/RPS6KA3/	45
hsa-mir-96	hsa04010:MAPK signaling pathway	0.000277201	0.00507302	GNG12/EFNA1/CACNA1E/CACNB2/PAK1/CACNA1C/KRAS/ERBB3/DDIT3/HSPA2/MAP2K1/IGF1R/MAP2K3/CACNB1/CACNA1G/PPP3R1/MAP4K4/CACNB4/CRKL/CACNA2D2/MRAS/MECOM/PDGFRA/FGF5/RASA1/RAC1/TGFBR1/	27
hsa-mir-106a	hsa04010:MAPK signaling pathway	1.04482e-05	0.000762718	RPS6KA1/PRKACB/HSPA6/AKT3/MAP3K8/DUSP8/MAP3K11/FGF4/PDGFD/HSPA8/IRAK4/MAP3K12/ERBB3/TAOK3/RPS6KA5/FGF7/TAOK2/CRK/MAP3K14/MAP3K3/MKNK2/SOS1/PPP3R1/DUSP2/MAP3K2/STK4/MAPK1/TGFBR2/IL1RAP/PDGFRA/EREG/FGF5/PPP3CA/RAPGEF2/MAP3K1/RASA1/PDGFRB/MAPK9/VEGFA/MAP3K7/MAP3K5/RPS6KA2/FGFR1/NTRK2/RPS6KA3/	45
hsa-mir-106b	hsa04010:MAPK signaling pathway	1.45732e-05	0.00148647	PRKACB/HSPA6/DUSP10/AKT3/MAP3K8/DUSP8/MAP3K11/FGF4/PDGFD/HSPA8/IRAK4/MAP3K12/ERBB3/RAP1B/DUSP6/TAOK3/PPM1A/RPS6KA5/FGF7/TAOK2/CRK/MAP3K14/MAP3K3/PRKCA/MKNK2/SOS1/PPP3R1/DUSP2/MAP3K2/STK4/MAPK1/TGFBR2/IL1RAP/PDGFRA/EREG/FGF5/PPP3CA/RAPGEF2/MAP3K1/PDGFRB/MAPK9/VEGFA/MAP3K7/MAP3K5/FGFR1/NTRK2/RPS6KA3/	47
hsa-mir-195	hsa04010:MAPK signaling pathway	9.00274e-05	0.00135138	CDC42/MKNK1/GNG12/CACNA1E/AKT3/PPP3CB/CHUK/FGF8/FGFR2/BDNF/NR4A1/PTPRR/KITLG/FLT3/SOS2/PPM1A/FGF7/MAP2K1/IGF1R/MAPK3/NFATC3/NF1/CACNB1/GRB2/INSR/CRKL/RAF1/FLNB/KDR/NFKB1/FGF2/FGFR4/MAPK9/HSPA1B/VEGFA/MAP3K7/MAP3K4/FGFR1/IKBKB/RPS6KA3/	40
hsa-mir-200c	hsa04010:MAPK signaling pathway	0.000121458	0.00702025	JUN/PRKACB/EFNA1/CACNB2/MAP3K8/CACNA1C/FGF23/NTF3/RAP1B/TAOK3/FLT1/MAPK7/AKT2/MAP4K3/PPM1B/MAP4K4/CACNB4/ERBB4/STK4/CRKL/PAK2/KDR/EREG/RAPGEF2/MAP3K1/DUSP1/MAPK9/FLT4/MAPK13/SRF/MAP3K5/RPS6KA2/IKBKB/RPS6KA3/	34
hsa-mir-200b	hsa04010:MAPK signaling pathway	2.82793e-05	0.00273366	JUN/PRKACB/EFNA1/CACNB2/MAP3K8/CACNA1C/FGF23/NTF3/RAP1B/TAOK3/FLT1/MAPK7/AKT2/MAP4K3/PPM1B/MAP4K4/CACNB4/ERBB4/STK4/CRKL/MRAS/PAK2/KDR/EREG/RAPGEF2/MAP3K1/DUSP1/MAPK9/FLT4/MAPK13/SRF/MAP3K5/RPS6KA2/IKBKB/RPS6KA3/	35
hsa-mir-296-5p	hsa04010:MAPK signaling pathway	6.35337e-08	1.46763e-05	MAP3K6/GADD45A/MAP4K2/MAP3K11/TAOK3/CACNB1/NGFR/CACNG1/MAP2K7/PRKACA/RASGRP4/PPP5C/CACNG6/ANGPT4/RAF1/FLNB/MAPK13/SRF/FGFR1/ELK1/	20
hsa-mir-302a	hsa04010:MAPK signaling pathway	5.02679e-05	0.00257014	EPHA2/RPS6KA1/PRKACB/IRAK4/ERBB3/FGF9/RPS6KA5/JMJD7-PLA2G4B/FGF7/IGF1R/TAOK2/CRK/MAP3K14/MKNK2/SOS1/PPM1B/PPP3R1/DUSP2/MAP3K2/ERBB4/MAPK1/TGFBR2/PAK2/KIT/RAPGEF2/MAP3K1/MEF2C/MAPK9/VEGFA/MAP3K7/FGFR1/RPS6KA3/	32
hsa-mir-302b	hsa04010:MAPK signaling pathway	1.58243e-05	0.000934227	EPHA2/RPS6KA1/PRKACB/IRAK4/ERBB3/FGF9/RPS6KA5/JMJD7-PLA2G4B/FGF7/IGF1R/TAOK2/CRK/MAP3K14/MKNK2/SOS1/PPM1B/PPP3R1/DUSP2/MAP3K2/ERBB4/MAPK1/TGFBR2/PAK2/KIT/RAPGEF2/MAP3K1/MEF2C/MAPK9/FLT4/VEGFA/MAP3K7/FGFR1/RPS6KA3/	33
hsa-mir-302c	hsa04010:MAPK signaling pathway	2.66597e-05	0.00126189	RPS6KA1/PRKACB/IRAK4/ERBB3/FGF9/RPS6KA5/JMJD7-PLA2G4B/FGF7/IGF1R/TAOK2/CRK/MAP3K14/MKNK2/SOS1/PPM1B/PPP3R1/DUSP2/MAP3K2/ERBB4/MAPK1/TGFBR2/PAK2/KIT/RAPGEF2/MAP3K1/MEF2C/MAPK9/FLT4/VEGFA/MAP3K7/FGFR1/RPS6KA3/	32
hsa-mir-370	hsa04010:MAPK signaling pathway	6.6446e-06	0.00187378	AKT3/MAP3K8/VEGFB/FGF19/CACNB3/RASGRP1/MAP2K5/NFATC3/CRK/MAPK7/TAOK1/NF1/MAP2K7/RASGRP4/PPP5C/PPM1B/MAP4K4/RAF1/TGFBR2/CACNA1D/KDR/FGFR4/FLT4/FLNC/NTRK2/CACNA1B/CACNA1F/	27
hsa-mir-373	hsa04010:MAPK signaling pathway	6.65606e-05	0.00443667	RPS6KA1/PRKACB/IRAK4/ERBB3/RPS6KA5/JMJD7-PLA2G4B/FGF7/IGF1R/TAOK2/CRK/NF1/MAP3K14/MKNK2/SOS1/PPM1B/PPP3R1/DUSP2/MAP3K2/STK4/MAPK1/TGFBR2/PAK2/RAPGEF2/MAP3K1/MEF2C/MAPK9/FLT4/VEGFA/MAP3K7/FGFR1/NTRK2/RPS6KA3/	32
hsa-mir-423-5p	hsa04010:MAPK signaling pathway	0.000188348	0.00841286	CDC42/CSF1/RAP1A/NGF/EFNA3/DUSP8/RPS6KA4/TAOK2/MAPK3/CACNB1/NGFR/PRKACA/FLT3LG/ANGPT4/MAPK8IP2/MAPKAPK3/MRAS/FGFR3/HSPA1L/FGFR1/ELK1/	21
hsa-mir-424	hsa04010:MAPK signaling pathway	3.25855e-06	8.39077e-05	CDC42/MKNK1/GNG12/CACNA1E/DUSP10/AKT3/PPP3CB/CHUK/FGFR2/BDNF/CACNA2D4/NR4A1/PTPRR/KITLG/MAPKAPK5/FLT3/SOS2/PPM1A/FGF7/MAP2K1/NFATC3/NF1/CACNB1/MAP3K3/GRB2/INSR/PRKACA/MAP3K2/CDC25B/CRKL/MAPK1/RAF1/FLNB/KDR/NFKB1/FGF2/MAPK9/HSPA1B/VEGFA/MAP3K4/FGFR1/IKBKB/NTRK2/GADD45G/RPS6KA3/	45
hsa-mir-449b	hsa04010:MAPK signaling pathway	2.29109e-05	0.00662125	EFNA3/CACNA1E/RPS6KA4/CACNA1C/FGF23/CACNB3/PTPRR/KITLG/PPM1A/TGFB3/MAP2K1/PRKCB/CRK/TAOK1/CACNB1/RRAS/MAP4K4/CACNA2D2/PDGFRA/CSF1R/HSPA1A/HSPA1B/MAPK13/VEGFA/TAB2/MET/FGFR1/MYC/NTRK2/	29
hsa-mir-484	hsa04010:MAPK signaling pathway	3.60094e-05	0.00240363	CSF1/BDNF/VEGFB/RASGRP2/MAP4K2/MAP3K11/PDGFD/CACNA1C/MAX/FGF7/TAOK2/RAF1/CACNA1D/FLNB/KDR/FGF1/FGFR4/VEGFA/PDGFA/ANGPT2/ANGPT1/TGFBR1/PPP3R2/ELK1/	24
hsa-mir-497	hsa04010:MAPK signaling pathway	3.59907e-08	1.79276e-06	CDC42/STMN1/MKNK1/GNG12/EFNA3/CACNA1E/DUSP10/AKT3/PPP3CB/CHUK/FGFR2/BDNF/CACNA2D4/NR4A1/PTPRR/KITLG/MAPKAPK5/FLT3/SOS2/FGF7/MAP2K1/IGF1R/MAPK3/NFATC3/NF1/CACNB1/MAP3K3/GRB2/INSR/PRKACA/MAP3K2/CACNB4/CDC25B/CRKL/RAF1/FLNB/KDR/LAMTOR3/NFKB1/FGF2/FGFR4/MAPK9/HSPA1B/VEGFA/MAP3K4/FGFR1/IKBKB/NTRK2/GADD45G/RPS6KA3/DUSP9/	51
hsa-mir-503	hsa04010:MAPK signaling pathway	2.01166e-07	5.10962e-05	MKNK1/PPP3CB/FGF8/PTPRR/PPM1A/FGF7/MAP2K1/IGF1R/MAPK3/NF1/MAP2K2/INSR/PRKACA/PRKCG/CACNA1I/MAPK8IP2/RAF1/FGFR4/VEGFA/MAP3K7/ANGPT2/FGFR1/GADD45G/FLNA/IKBKG/	25
hsa-mir-511	hsa04010:MAPK signaling pathway	0.000108532	0.00537908	DUSP10/FGF4/CACNA1C/KRAS/ERBB3/FGF9/SOS2/PPM1A/TGFB3/RASGRP1/IGF1R/PRKCB/NLK/TAOK1/INSR/AKT2/MAP3K2/TGFBR2/PAK2/FGF2/RAPGEF2/VEGFC/RASGRF2/SRF/VEGFA/TAB2/RAC1/ANGPT2/FGFR1/STK3/NTRK2/TGFBR1/RPS6KA3/	33
hsa-mir-519a	hsa04010:MAPK signaling pathway	5.56152e-05	0.00188467	RAP1A/AKT3/MAP3K8/DUSP8/FGF4/PDGFD/HSPA8/CACNA1C/MAP3K12/ERBB3/IGF1/TAOK3/FGF9/RPS6KA5/FGF7/NF1/CACNB1/MAP3K3/GADD45B/PLA2G4C/SOS1/MAP3K2/ERBB4/MAPK1/TGFBR2/IL1RAP/PDGFRA/KIT/EREG/FGF5/PPP3CA/RAPGEF2/MAP3K5/NTRK2/RPS6KA3/	35
hsa-mir-519d	hsa04010:MAPK signaling pathway	5.09371e-05	0.00316231	HSPA6/AKT3/MAP3K8/DUSP8/FGF4/PDGFD/HSPA8/IRAK4/MAP3K12/ERBB3/TAOK3/RPS6KA5/TAOK2/CRK/MAP3K14/MKNK2/INSR/SOS1/PPP3R1/DUSP2/MAP3K2/STK4/MAPK1/TGFBR2/IL1RAP/PDGFRA/EREG/FGF5/PPP3CA/RAPGEF2/MAP3K1/MAPK9/MAP3K7/MAP3K5/RPS6KA2/	35
hsa-mir-520a-3p	hsa04010:MAPK signaling pathway	0.000396423	0.0092829	PRKACB/IRAK4/ERBB3/RPS6KA5/JMJD7-PLA2G4B/FGF7/IGF1R/TAOK2/CRK/MAP3K14/SOS1/PPM1B/PPP3R1/DUSP2/MAP3K2/TGFBR2/PAK2/KIT/RAPGEF2/MAP3K1/MEF2C/MAPK9/FLT4/VEGFA/MAP3K7/FGFR1/RPS6KA3/	27
hsa-mir-520b	hsa04010:MAPK signaling pathway	3.14774e-06	0.000176903	EPHA2/RPS6KA1/PRKACB/IRAK4/ERBB3/RPS6KA5/AKT1/JMJD7-PLA2G4B/FGF7/IGF1R/TAOK2/CRK/MAP3K14/INSR/SOS1/PPM1B/PPP3R1/DUSP2/MAP3K2/CRKL/MAPK1/TGFBR2/PAK2/KIT/RAPGEF2/MAP3K1/MEF2C/MAPK9/FLT4/VEGFA/MAP3K7/FGFR1/NTRK2/RPS6KA3/	34
hsa-mir-520e	hsa04010:MAPK signaling pathway	7.09335e-05	0.00250576	RPS6KA1/PRKACB/MAP3K11/IRAK4/ERBB3/RPS6KA5/JMJD7-PLA2G4B/FGF7/IGF1R/TAOK2/CRK/MAP3K14/INSR/SOS1/PPM1B/PPP3R1/DUSP2/MAP3K2/MAPK1/TGFBR2/PAK2/KIT/RAPGEF2/MAP3K1/MEF2C/MAPK9/VEGFA/MAP3K7/FGFR1/RPS6KA3/	30
hsa-mir-545	hsa04010:MAPK signaling pathway	1.22795e-06	0.000126479	CDC42/MKNK1/CACNA1E/PPP3CB/FAS/FGF8/PDGFD/CACNA1C/SOS2/HSPA2/MAP2K1/CRK/ARRB2/TP53/NLK/TAOK1/PRKCA/GRB2/NFATC1/INSR/PLA2G4C/MAP4K3/PPM1B/MAP3K2/CACNB4/ATF2/PDGFB/FLNB/PAK2/PDGFRA/NFKB1/FGF2/MAP3K1/RASA1/DUSP1/HSPA1B/MAPK14/MAP3K7/TAB2/HGF/FGFR1/NTRK2/TGFBR1/PPP3R2/RPS6KA3/	45
hsa-mir-548k	hsa04010:MAPK signaling pathway	1.55468e-05	0.00145781	EPHA2/KRAS/SOS2/TAOK1/PRKCA/MAP4K3/MAP3K2/CACNA2D3/PPP3CA/MEF2C/PDGFRB/TGFBR1/	12
hsa-mir-568	hsa04010:MAPK signaling pathway	0.000113757	0.00472903	MKNK1/GNG12/PRKACB/RAP1A/NGF/EFNA1/PPP3CB/FAS/FGFR2/BDNF/KITLG/IGF1/RASGRP1/NLK/NF1/MAP2K6/RAC3/SOS1/PPM1B/DUSP2/ERBB4/MAPK1/FLNB/PAK2/PDGFRA/EREG/DUSP1/VEGFA/ANGPT2/ANGPT1/	30
hsa-mir-570	hsa04010:MAPK signaling pathway	0.000125172	0.00982603	GNG12/FASLG/PPP3CB/RRAS2/CACNA1C/KRAS/IGF1/FLT3/RASGRP1/FGF7/IGF1R/CACNG3/NLK/TAOK1/INSR/ECSIT/JUND/MAP4K3/PPM1B/TGFA/MAP3K2/CACNB4/ERBB4/STK4/CRKL/RAF1/MECOM/IL1RAP/PAK2/PDGFRA/FGF5/PPP3CA/EGF/MAP3K1/MEF2C/EFNA5/DUSP1/HSPA1A/HSPA1B/RPS6KA2/RAC1/HGF/FGFR1/ANGPT1/NTRK2/TGFBR1/PPP3R2/	47
hsa-mir-622	hsa04010:MAPK signaling pathway	0.000286528	0.00602648	EPHA2/STMN1/HRAS/KRAS/RASGRP1/MAPK3/CRK/PPP3R1/MAP4K4/ATF2/MAPK1/MAPKAPK3/MECOM/KDR/PDGFC/RASGRF2/RASA1/CSF1R/FLT4/EGFR/ANGPT2/NTRK2/	22
hsa-mir-625	hsa04010:MAPK signaling pathway	1.58466e-05	0.00440536	EFNA3/CACNA1E/FAS/DUSP8/FGF19/IGF1/MAX/TGFB3/IGF1R/MAPK8IP3/NF1/MAPT/PRKACA/RASGRP4/AKT2/MAP4K4/STK4/PDGFB/CACNA1I/CACNA2D2/CACNA1D/KDR/NFKB1/CASP3/FGF1/SRF/ELK1/DUSP9/	28
hsa-mir-637	hsa04010:MAPK signaling pathway	0.00015376	0.00983374	JUN/EFNA3/AKT3/PPP3CB/MAP3K11/CACNB3/NR4A1/ERBB3/FLT1/MAPK8IP3/TRADD/CACNB1/MAP3K3/GADD45B/MAP2K7/RASGRP4/PPP5C/RRAS/CACNA2D2/MAP3K13/FGF1/VEGFA/FGF17/ELK1/DUSP9/	25
hsa-mir-646	hsa04010:MAPK signaling pathway	1.13063e-06	0.000326751	CDC42/GNG12/PPP3CB/RRAS2/BDNF/VEGFB/HSPA8/PTPRR/KITLG/MAPKAPK5/TAOK3/RPS6KA5/RASGRF1/IGF1R/MAPK8IP3/TAOK1/MAPT/MAP3K3/INSR/MAP2K7/PRKCG/CRKL/RAC2/CACNA1I/RAF1/PDGFRA/NFKB1/RAPGEF2/FGFR4/MAPK14/SRF/MAP3K7/FLNC/FGFR1/NTRK2/TGFBR1/RPS6KA3/	37
hsa-mir-663	hsa04010:MAPK signaling pathway	1.28634e-05	0.00285568	EPHA2/IGF2/MAP4K2/NR4A1/IGF1R/MAPK8IP3/TAOK2/ARRB2/CACNB1/MAP2K2/PPP5C/PRKCG/CACNA2D2/FLT4/HSPB1/ARAF/FLNA/	17
hsa-mir-96	hsa04213:Longevity regulating pathway - multiple species	1.4436e-05	0.000999696	MTOR/PRKAB2/SIRT1/EIF4EBP2/KRAS/ADCY6/FOXO1/HSPA2/IGF1R/IRS1/PIK3R1/FOXO3/	12
hsa-mir-100	hsa04213:Longevity regulating pathway - multiple species	5.1911e-05	0.00731945	MTOR/IGF1R/FOXO3/ADCY1/	4
hsa-mir-135a	hsa04213:Longevity regulating pathway - multiple species	0.000651511	0.00716662	PIK3CD/MTOR/PIK3R3/AKT3/SIRT1/ADCY6/FOXO1/IRS2/RPS6KB1/PIK3R2/	10
hsa-mir-153	hsa04213:Longevity regulating pathway - multiple species	0.000110856	0.00382453	PRKACB/AKT3/SIRT1/FOXO1/IRS2/IGF1R/RPS6KB1/PIK3R1/ATG5/FOXO3/	10
hsa-mir-495	hsa04213:Longevity regulating pathway - multiple species	3.42828e-05	0.00263978	PRKAA2/NRAS/PRKAB2/SIRT1/EIF4EBP2/IGF1/FOXO1/HSPA2/IGF1R/ADCY7/RPTOR/IRS1/PIK3R1/HSPA1B/FOXO3/PRKAG2/	16
hsa-mir-570	hsa04213:Longevity regulating pathway - multiple species	2.93845e-05	0.0077025	HDAC1/SIRT1/EIF4EBP2/KRAS/IGF1/FOXO1/IRS2/IGF1R/RPS6KB1/INSR/IRS1/PIK3R1/HSPA1A/HSPA1B/FOXO3/HDAC2/PRKAG2/	17
hsa-mir-634	hsa04213:Longevity regulating pathway - multiple species	0.00111454	0.00991898	NRAS/IGF1R/ADCY7/RPS6KB1/INSR/PIK3R1/FOXO3/HDAC2/	8
hsa-mir-767-5p	hsa04213:Longevity regulating pathway - multiple species	0.000144207	0.00510903	NRAS/PRKAB2/RPS6KB2/IGF1/IGF1R/RPS6KB1/PIK3R1/FOXO3/	8
hsa-mir-15b	hsa04211:Longevity regulating pathway	0.00107297	0.00688492	PIK3R3/PRKAB2/AKT3/CREB3L1/ATG13/FOXO1/IRS2/IGF1R/RPS6KB1/INSR/AKT2/IRS1/EIF4E/NFKB1/PIK3R1/SESN1/	16
hsa-mir-19b	hsa04211:Longevity regulating pathway	0.000231391	0.0055341	PIK3R3/PRKACB/PRKAB2/SIRT1/ADIPOR2/KRAS/IGF1/TP53/APPL1/PIK3CA/PPARGC1A/ATG5/ADCY1/CREB3L2/RB1CC1/TSC1/	16
hsa-mir-96	hsa04211:Longevity regulating pathway	3.37399e-05	0.00116824	MTOR/PRKAB2/SIRT1/KRAS/ADCY6/CAMKK2/FOXO1/IGF1R/CREB1/IRS1/APPL1/PIK3R1/FOXO3/CREB3L2/	14
hsa-mir-130a	hsa04211:Longevity regulating pathway	2.60923e-05	0.000619693	SESN2/PRKAA2/IGF1/RPS6KB1/CREB1/PPARG/APPL1/PIK3CA/PPARGC1A/ADCY2/CREB5/ADCY1/CREB3L2/PRKAG2/RB1CC1/TSC1/	16
hsa-mir-130b	hsa04211:Longevity regulating pathway	3.0798e-05	0.000971847	SESN2/PRKAA2/IGF1/RPS6KB1/CREB1/PPARG/APPL1/PIK3CA/PPARGC1A/ADCY2/CREB5/ADCY1/CREB3L2/PRKAG2/RB1CC1/TSC1/	16
hsa-mir-135a	hsa04211:Longevity regulating pathway	0.00103011	0.00920659	PIK3CD/MTOR/PIK3R3/AKT3/SIRT1/ADCY6/FOXO1/IRS2/RPS6KB1/PIK3R2/CREB5/RB1CC1/	12
hsa-mir-153	hsa04211:Longevity regulating pathway	1.22377e-06	0.00033776	PRKACB/AKT3/SIRT1/CAMKK2/KL/FOXO1/IRS2/IGF1R/RPS6KB1/APPL1/PPARGC1A/PIK3R1/ATG5/FOXO3/CREB5/	15
hsa-mir-182	hsa04211:Longevity regulating pathway	0.000640095	0.00921559	PRKACB/NRAS/SIRT1/CREB3L1/ADCY6/CAMKK2/FOXO1/IGF1R/INSR/CREB1/APPL1/ADCY2/FOXO3/CREB5/	14
hsa-mir-301a	hsa04211:Longevity regulating pathway	3.595e-05	0.0020132	SESN2/PRKAA2/IGF1/RPS6KB1/CREB1/PPARG/APPL1/PPARGC1A/ADCY2/CREB5/ADCY1/CREB3L2/PRKAG2/RB1CC1/TSC1/	15
hsa-mir-301b	hsa04211:Longevity regulating pathway	8.46578e-06	0.000590798	SESN2/PRKAA2/PRKACB/IGF1/RPS6KB1/CREB1/PPARG/APPL1/PPARGC1A/ADCY2/CREB5/ADCY1/CREB3L2/PRKAG2/RB1CC1/TSC1/	16
hsa-mir-454	hsa04211:Longevity regulating pathway	0.000807995	0.00955883	PRKAA2/IGF1/RPS6KB1/CREB1/PPARG/APPL1/PPARGC1A/ADCY2/CREB5/ADCY1/CREB3L2/RB1CC1/TSC1/	13
hsa-mir-634	hsa04211:Longevity regulating pathway	8.56833e-06	0.000509682	SESN2/NRAS/CAMKK2/IGF1R/ADCY7/RPS6KB1/INSR/ATF2/APPL1/EIF4E/PIK3R1/FOXO3/TSC1/	13
hsa-mir-767-5p	hsa04211:Longevity regulating pathway	0.000368663	0.00914283	NRAS/PRKAB2/RPS6KB2/IGF1/IGF1R/RPS6KB1/EIF4E2/PIK3R1/FOXO3/	9
hsa-mir-1226	hsa04211:Longevity regulating pathway	5.21618e-05	0.00808508	NRAS/RPS6KB1/INSR/ATF2/APPL1/	5
hsa-mir-586	hsa04750:hsa04750:Inflammatory mediator regulation of TRP channels	0.000429314	0.00586729	ITPR2/IGF1/PPP1CC/PRKCH/CALM1/CALML4/ADCY9/PRKCA/MAP2K6/PPP1CB/PRKCE/PLCB1/ITPR1/CAMK2D/PIK3R1/	15
hsa-mir-636	hsa04750:Inflammatory mediator regulation of TRP channels	1.0641e-05	0.000382254	PIK3CD/PRKACB/PPP1CC/CALML4/ADCY9/PPP1CB/PRKCE/IL1R1/PLCB1/PLCB4/GNAS/ITPR3/	12
hsa-mir-940	hsa04750:Inflammatory mediator regulation of TRP channels	0.000158637	0.00745592	PIK3R3/CYP4A11/PPP1CA/ITPR2/IGF1/PRKACA/SRC/PLCG1/MAPK12/HRH1/CAMK2A/CAMK2B/PRKACG/HTR2C/	14
hsa-mir-7	hsa04066:HIF-1 signaling pathway	5.10574e-06	0.00075565	PIK3CD/MKNK1/ARNT/LDHA/ENO2/EGLN3/IGF1R/PRKCB/ENO3/ALDOC/RPS6KB1/MAPK1/TFRC/CAMK2D/EGFR/ANGPT2/TLR4/	17
hsa-mir-15b	hsa04066:HIF-1 signaling pathway	0.000201315	0.00206683	PIK3R3/MKNK1/ARNT/EGLN1/AKT3/CUL2/CAMK2G/MAP2K1/IGF1R/NOS2/RPS6KB1/BCL2/INSR/AKT2/EGLN2/MAPK1/EIF4E/NFKB1/PIK3R1/VEGFA/	20
hsa-mir-16	hsa04066:HIF-1 signaling pathway	0.00102266	0.00872104	PIK3R3/MKNK1/ARNT/EGLN1/AKT3/CUL2/CAMK2G/MAP2K1/IGF1R/MAPK3/RPS6KB1/BCL2/INSR/EGLN2/EIF4E/NFKB1/PIK3R1/VEGFA/	18
hsa-mir-195	hsa04066:HIF-1 signaling pathway	0.000838542	0.00733126	PIK3R3/MKNK1/ARNT/EGLN1/AKT3/CUL2/CAMK2G/MAP2K1/IGF1R/MAPK3/RPS6KB1/BCL2/INSR/EGLN2/EIF4E/NFKB1/PIK3R1/VEGFA/	18
hsa-mir-424	hsa04066:HIF-1 signaling pathway	0.001194	0.00922367	PIK3R3/MKNK1/ARNT/EGLN1/AKT3/CUL2/HK1/CAMK2G/MAP2K1/NOS2/RPS6KB1/BCL2/INSR/EGLN2/MAPK1/NFKB1/PIK3R1/VEGFA/	18
hsa-mir-497	hsa04066:HIF-1 signaling pathway	0.000677506	0.00543787	PIK3R3/MKNK1/ARNT/EGLN1/AKT3/CUL2/HK1/CAMK2G/MAP2K1/IGF1R/MAPK3/NOS2/RPS6KB1/BCL2/INSR/EGLN2/NFKB1/PIK3R1/VEGFA/	19
hsa-mir-503	hsa04066:HIF-1 signaling pathway	5.11716e-06	0.000259952	MKNK1/CUL2/ENO2/MAP2K1/IGF1R/MAPK3/MAP2K2/INSR/EGLN2/PRKCG/EIF4E/VEGFA/ANGPT2/	13
hsa-mir-634	hsa04066:HIF-1 signaling pathway	0.00115515	0.00991898	SLC2A1/CAMK2G/LDHAL6B/IGF1R/CREBBP/RPS6KB1/INSR/MAPK1/EIF4E/PIK3R1/CAMK2A/	11
hsa-mir-15a	hsa01521:EGFR tyrosine kinase inhibitor resistance	2.47531e-05	0.000482686	PIK3R3/AKT3/FGFR2/SOS2/MAP2K1/IGF1R/NF1/RPS6KB1/GRB2/BCL2/AKT2/RAF1/KDR/EIF4E/FGF2/PIK3R1/VEGFA/NRG1/	18
hsa-mir-15b	hsa01521:EGFR tyrosine kinase inhibitor resistance	5.54078e-06	0.000113771	PIK3R3/AKT3/FGFR2/SOS2/MAP2K1/IGF1R/NF1/RPS6KB1/GRB2/BCL2/AKT2/MAPK1/RAF1/KDR/EIF4E/FGF2/PIK3R1/VEGFA/NRG1/	19
hsa-mir-16	hsa01521:EGFR tyrosine kinase inhibitor resistance	5.20788e-05	0.000888233	PIK3R3/AKT3/FGFR2/SOS2/MAP2K1/IGF1R/MAPK3/NF1/RPS6KB1/GRB2/BCL2/RAF1/KDR/EIF4E/FGF2/PIK3R1/VEGFA/	17
hsa-mir-17	hsa01521:EGFR tyrosine kinase inhibitor resistance	0.00106424	0.0140343	JAK1/AKT3/PTEN/PDGFD/ERBB3/STAT3/SOS1/BCL2L11/MAPK1/PDGFRA/GAB1/PIK3R1/PDGFRB/VEGFA/	14
hsa-mir-20b	hsa01521:EGFR tyrosine kinase inhibitor resistance	0.000109164	0.002641	JAK1/AKT3/PTEN/FGFR2/PDGFD/ERBB3/STAT3/BCL2/PIK3R2/SOS1/BCL2L11/MAPK1/PDGFRA/GAB1/PIK3R1/PDGFRB/VEGFA/	17
hsa-mir-29a	hsa01521:EGFR tyrosine kinase inhibitor resistance	7.16973e-05	0.00196329	PIK3R3/AKT3/PTEN/RPS6KB2/IGF1/AKT2/EIF4E2/GAB1/PDGFC/PIK3R1/PDGFRB/VEGFA/FOXO3/	13
hsa-mir-29b	hsa01521:EGFR tyrosine kinase inhibitor resistance	0.000358883	0.0090047	PIK3R3/AKT3/PTEN/RPS6KB2/IGF1/AKT2/EIF4E2/GAB1/PDGFC/PIK3R1/PDGFRB/VEGFA/	12
hsa-mir-29c	hsa01521:EGFR tyrosine kinase inhibitor resistance	0.000295688	0.00751809	PIK3R3/AKT3/PTEN/RPS6KB2/IGF1/AKT2/EIF4E2/GAB1/PDGFC/PIK3R1/PDGFRB/VEGFA/	12
hsa-mir-99b	hsa01521:EGFR tyrosine kinase inhibitor resistance	6.98954e-05	0.00894661	MTOR/IGF1R/FGFR3/FOXO3/	4
hsa-mir-100	hsa01521:EGFR tyrosine kinase inhibitor resistance	0.0001344	0.0094752	MTOR/IGF1R/FGFR3/FOXO3/	4
hsa-mir-107	hsa01521:EGFR tyrosine kinase inhibitor resistance	0.000468374	0.009024	MTOR/AKT3/PTEN/FGFR2/MAP2K1/IGF1R/NF1/RPS6KB1/BCL2L11/FGF2/PIK3R1/VEGFA/ARAF/	13
hsa-mir-124	hsa01521:EGFR tyrosine kinase inhibitor resistance	0.000605571	0.00868994	NRAS/IL6R/SHC1/AKT3/FGFR2/ERBB3/SOS2/SHC4/STAT3/GRB2/SOS1/BCL2L11/MAPK1/ARAF/	14
hsa-mir-130a	hsa01521:EGFR tyrosine kinase inhibitor resistance	0.000369641	0.00478853	PTEN/PDGFD/ERBB3/IGF1/SOS2/MAP2K1/RPS6KB1/TGFA/BCL2L11/MAPK1/PIK3CA/PDGFRA/MET/	13
hsa-mir-130b	hsa01521:EGFR tyrosine kinase inhibitor resistance	0.000421016	0.00519863	PTEN/PDGFD/ERBB3/IGF1/SOS2/MAP2K1/RPS6KB1/TGFA/BCL2L11/MAPK1/PIK3CA/PDGFRA/MET/	13
hsa-mir-148a	hsa01521:EGFR tyrosine kinase inhibitor resistance	0.000246387	0.00451739	PIK3R3/NRAS/PTEN/ERBB3/IGF1/SOS2/MAP2K1/RPS6KB1/TGFA/BCL2L11/RAF1/PIK3CA/MET/	13
hsa-mir-148b	hsa01521:EGFR tyrosine kinase inhibitor resistance	0.000276424	0.00575498	PIK3R3/NRAS/PTEN/ERBB3/IGF1/SOS2/MAP2K1/RPS6KB1/SOS1/TGFA/BCL2L11/PIK3CA/MET/	13
hsa-mir-149	hsa01521:EGFR tyrosine kinase inhibitor resistance	4.9961e-06	0.00047796	PIK3CD/ERBB3/IGF1/RPS6KB1/BCL2L11/PLCG1/PDGFRA/KDR/PDGFC/PDGFRB/FOXO3/IL6/NRG1/	13
hsa-mir-153	hsa01521:EGFR tyrosine kinase inhibitor resistance	4.26351e-05	0.00196121	AKT3/PTEN/FGFR2/BAD/IGF1R/NF1/RPS6KB1/GRB2/PIK3R1/FOXO3/PDGFA/IL6/	12
hsa-mir-195	hsa01521:EGFR tyrosine kinase inhibitor resistance	4.19205e-05	0.000754568	PIK3R3/AKT3/FGFR2/SOS2/MAP2K1/IGF1R/MAPK3/NF1/RPS6KB1/GRB2/BCL2/RAF1/KDR/EIF4E/FGF2/PIK3R1/VEGFA/	17
hsa-mir-301a	hsa01521:EGFR tyrosine kinase inhibitor resistance	0.000581796	0.00814514	PTEN/PDGFD/ERBB3/IGF1/SOS2/MAP2K1/RPS6KB1/TGFA/BCL2L11/MAPK1/PDGFRA/MET/	12
hsa-mir-301b	hsa01521:EGFR tyrosine kinase inhibitor resistance	0.000581796	0.00772957	PTEN/PDGFD/ERBB3/IGF1/SOS2/MAP2K1/RPS6KB1/TGFA/BCL2L11/MAPK1/PDGFRA/MET/	12
hsa-mir-424	hsa01521:EGFR tyrosine kinase inhibitor resistance	0.000691024	0.00598695	PIK3R3/AKT3/FGFR2/SOS2/MAP2K1/NF1/RPS6KB1/GRB2/BCL2/MAPK1/RAF1/KDR/FGF2/PIK3R1/VEGFA/	15
hsa-mir-454	hsa01521:EGFR tyrosine kinase inhibitor resistance	0.000893252	0.00955883	PTEN/PDGFD/ERBB3/IGF1/SOS2/MAP2K1/RPS6KB1/TGFA/BCL2L11/MAPK1/PDGFRA/MET/	12
hsa-mir-484	hsa01521:EGFR tyrosine kinase inhibitor resistance	0.000243683	0.00929475	PIK3CD/IL6R/PTEN/PDGFD/BCL2L1/PLCG1/RAF1/KDR/VEGFA/PDGFA/	10
hsa-mir-497	hsa01521:EGFR tyrosine kinase inhibitor resistance	9.49891e-05	0.00107303	PIK3R3/AKT3/FGFR2/SOS2/MAP2K1/IGF1R/MAPK3/NF1/RPS6KB1/GRB2/BCL2/RAF1/KDR/FGF2/PIK3R1/VEGFA/NRG1/	17
hsa-mir-503	hsa01521:EGFR tyrosine kinase inhibitor resistance	3.83496e-05	0.000974081	MAP2K1/IGF1R/MAPK3/NF1/MAP2K2/PRKCG/RAF1/EIF4E/VEGFA/NRG1/	10
hsa-mir-511	hsa01521:EGFR tyrosine kinase inhibitor resistance	0.000110152	0.00537908	MTOR/PIK3R3/PTEN/KRAS/ERBB3/SOS2/SHC4/IGF1R/PRKCB/RPS6KB1/AKT2/FGF2/VEGFA/JAK2/	14
hsa-mir-520b	hsa01521:EGFR tyrosine kinase inhibitor resistance	0.000464278	0.00501778	PIK3R3/JAK1/PTEN/ERBB3/AKT1/SHC4/IGF1R/SOS1/MAPK1/PIK3CA/VEGFA/FOXO3/	12
hsa-mir-568	hsa01521:EGFR tyrosine kinase inhibitor resistance	0.000109761	0.00472903	JAK1/SHC1/PTEN/FGFR2/IGF1/NF1/RPS6KB1/BCL2/SOS1/MAPK1/PDGFRA/VEGFA/IL6/	13
hsa-mir-599	hsa01521:EGFR tyrosine kinase inhibitor resistance	3.99637e-05	0.00999092	ERBB3/IGF1/SHC4/IGF1R/PRKCA/PDGFRA/EIF4E/FOXO3/MET/	9
hsa-mir-767-5p	hsa01521:EGFR tyrosine kinase inhibitor resistance	2.51632e-05	0.00208016	NRAS/RPS6KB2/PDGFD/IGF1/IGF1R/RPS6KB1/EIF4E2/PDGFC/PIK3R1/FOXO3/	10
hsa-mir-15b	hsa01521:EGFR tyrosine kinase inhibitor resistance	5.54078e-06	0.000113771	PIK3R3/AKT3/FGFR2/SOS2/MAP2K1/IGF1R/NF1/RPS6KB1/GRB2/BCL2/AKT2/MAPK1/RAF1/KDR/EIF4E/FGF2/PIK3R1/VEGFA/NRG1/	19
hsa-mir-15a	hsa04152:AMPK signaling pathway	8.45858e-08	1.31954e-05	PIK3R3/PRKAB2/AKT3/PPP2R2D/CREB3L1/CCND1/ACACB/FOXO1/IRS2/PPP2R5C/IGF1R/PDPK1/MLYCD/RPS6KB1/STRADA/FASN/INSR/AKT2/LIPE/PPP2R1A/RAB10/STRADB/IRS1/CAB39/PFKFB4/PIK3R1/PPP2CA/MAP3K7/	28
hsa-mir-15b	hsa04152:AMPK signaling pathway	9.4618e-07	3.23804e-05	PIK3R3/PRKAB2/AKT3/CREB3L1/CCND1/FOXO1/IRS2/PPP2R5C/IGF1R/PDPK1/MLYCD/RPS6KB1/STRADA/FASN/INSR/AKT2/LIPE/PPP2R1A/RAB10/STRADB/IRS1/CAB39/PFKFB4/PIK3R1/PPP2CA/MAP3K7/	26
hsa-mir-16	hsa04152:AMPK signaling pathway	6.04698e-05	0.000977064	PIK3R3/PRKAB2/AKT3/CREB3L1/CCND1/FOXO1/IRS2/PPP2R5C/IGF1R/RPS6KB1/FASN/INSR/LIPE/PPP2R1A/RAB10/STRADB/IRS1/CAB39/PFKFB4/PIK3R1/PPP2CA/MAP3K7/	22
hsa-mir-29a	hsa04152:AMPK signaling pathway	4.28723e-05	0.00169652	PIK3R3/PRKAB2/AKT3/SIRT1/RPS6KB2/IGF1/MLYCD/SREBF1/G6PC/AKT2/GYS1/PPARGC1A/PIK3R1/HMGCR/PPP2CA/FOXO3/RAB14/	17
hsa-mir-96	hsa04152:AMPK signaling pathway	7.60517e-05	0.00210663	MTOR/LEPR/PRKAB2/PFKFB2/SIRT1/CAMKK2/CCNA1/FOXO1/IGF1R/EEF2K/RAB10/CREB1/IRS1/PIK3R1/FOXO3/CREB3L2/	16
hsa-mir-103	hsa04152:AMPK signaling pathway	4.417e-05	0.00298249	MTOR/PRKAB2/PPP2R5A/AKT3/IRS2/PPP2R3C/PPP2R5C/IGF1R/RPS6KB1/STRADA/FASN/INSR/RAB10/STRADB/PRKAG3/CAB39/CPT1B/TBC1D1/PIK3R1/	19
hsa-mir-107	hsa04152:AMPK signaling pathway	0.00042509	0.009024	MTOR/PRKAB2/PPP2R5A/AKT3/IRS2/PPP2R3C/PPP2R5C/IGF1R/RPS6KB1/STRADA/FASN/INSR/RAB10/STRADB/PRKAG3/CAB39/PIK3R1/	17
hsa-mir-195	hsa04152:AMPK signaling pathway	0.000138553	0.00173015	PIK3R3/PRKAB2/AKT3/CREB3L1/CCND1/FOXO1/IRS2/PPP2R5C/IGF1R/RPS6KB1/FASN/INSR/LIPE/PPP2R1A/RAB10/STRADB/IRS1/CAB39/PIK3R1/PPP2CA/MAP3K7/	21
hsa-mir-200c	hsa04152:AMPK signaling pathway	0.000215193	0.00819898	PRKAA2/LEPR/PRKAB2/SCD/PPP2R1B/ADIPOR2/IRS2/PPP2R5E/PDPK1/G6PC/RPS6KB1/AKT2/STRADB/CAB39/PPP2R2C/PPARGC1A/CREB5/CFTR/	18
hsa-mir-409-3p	hsa04152:AMPK signaling pathway	3.9156e-05	0.00391382	AKT3/SIRT1/IGF1/AKT1/IGF1R/G6PC/RPS6KB1/ELAVL1/RAB10/CREB1/CAB39/PPARG/PPARGC1A/PPP2CA/CREB5/PPP2R2A/	16
hsa-mir-424	hsa04152:AMPK signaling pathway	7.39894e-05	0.0010887	PIK3R3/PRKAB2/AKT3/CREB3L1/CCND1/FOXO1/IRS2/PPP2R5C/PDPK1/MLYCD/RPS6KB1/STRADA/FASN/INSR/LIPE/PPP2R1A/RAB10/STRADB/IRS1/CAB39/PIK3R1/PPP2CA/	22
hsa-mir-495	hsa04152:AMPK signaling pathway	0.000127449	0.00654236	PRKAA2/PRKAB2/PFKFB2/SIRT1/SCD/CCND1/IGF1/FOXO1/PPP2R5C/IGF1R/EEF2K/RPTOR/FASN/ELAVL1/LIPE/IRS1/PPP2R2C/SCD5/PIK3R1/FOXO3/LEP/RHEB/PRKAG2/	23
hsa-mir-497	hsa04152:AMPK signaling pathway	4.2511e-06	8.10366e-05	PIK3R3/PRKAB2/AKT3/PPP2R2D/CREB3L1/CCND1/ACACB/FOXO1/IRS2/PPP2R5C/IGF1R/PDPK1/EEF2K/MLYCD/RPS6KB1/FASN/INSR/LIPE/PPP2R1A/RAB10/STRADB/IRS1/CAB39/PIK3R1/PPP2CA/	25
hsa-mir-520b	hsa04152:AMPK signaling pathway	0.000816347	0.00716855	PIK3R3/CRTC2/PFKP/CCND1/ULK1/AKT1/IGF1R/SLC2A4/INSR/CREB1/PIK3CA/SCD5/MAP3K7/FOXO3/CREB5/	15
hsa-mir-520e	hsa04152:AMPK signaling pathway	0.000576288	0.00787594	PIK3R3/CRTC2/ADIPOR1/PFKP/CCND1/ULK1/IGF1R/EEF2K/SLC2A4/INSR/PIK3CA/SCD5/MAP3K7/FOXO3/CREB5/	15
hsa-mir-625	hsa04152:AMPK signaling pathway	7.72899e-05	0.00529853	CRTC2/PFKFB3/CCND1/GYS2/IGF1/IGF1R/RPS6KB1/AKT2/GYS1/PPP2R1A/HNF4A/PCK1/CPT1B/PPP2R2C/RAB14/	15
hsa-mir-1283	hsa04152:AMPK signaling pathway	3.2112e-06	0.000552326	SIRT1/CCND1/ADIPOR2/PPP2R5E/PPARGC1A/SCD5/HMGCR/PPP2CA/CREB3L2/	9
hsa-mir-203	Hsa04920:Adipocytokine signaling pathway	0.00041347	0.00877148	PRKAB1/IRS2/SOCS3/G6PC2/IRS1/PPARGC1A/MAPK10/ACSL1/MAPK9/CD36/PRKAG2/IKBKB/	12
hsa-mir-497	Hsa04920:Adipocytokine signaling pathway	0.000728249	0.00569528	PRKAB2/AKT3/CHUK/ACSL5/ACACB/IRS2/ACSBG1/ACSBG2/IRS1/NFKB1/ACSL1/MAPK9/IKBKB/ACSL4/	14
